# Supplementary material for: catena-Poly[[di-μ-chlorido-bis­{[6-methoxy-2-(4-methyl­phenyl­iminio­methyl)phenolato-κ2 O,O′]cadmium(II)}]-di-μ2-thio­cyanato-κ2 N:S;κ2 S:N]
Source: Acta Crystallogr Sect E Struct Rep Online. 2008 Nov 22;64(Pt 12):m1593–4. doi: 10.1107/S1600536808038099 (PMC2959993; doi:10.1107/S1600536808038099)
Supplement: Supplementary file 1 [file e-64-m1593-sup1.cif]

##############################################################################
###                                                                        ###
###        Electronic paper (Acta Crystallographica Section E)             ###
###                                                                        ###
##############################################################################
#                                                                            #
# This CIF contains the data in a paper accepted for publication in Acta     #
# Crystallographica Section E. It conforms to the requirements of Notes      #
# for Authors for Section E, and has been peer reviewed under the auspices   #
# of the IUCr Commission on Journals.                                        #
#                                                                            #
# Full details of the Crystallographic Information File format               #
# are given in the paper "The Crystallographic Information File (CIF):       #
# a New Standard Archive File for Crystallography" by S. R. Hall, F. H.      #
# Allen and I. D. Brown [Acta Cryst. (1991), A47, 655-685].                  #
#                                                                            #
# The current version of the core CIF dictionary is obtainable from          #
# ftp://ftp.iucr.org/pub/cif_core.dic. The current version number is 2.4.    #
#                                                                            #
# Software is freely available for graphical display of the structure(s) in  #
# this CIF.  For information consult the CIF home page http://www.iucr.org/  #
# cif/home.html                                                              #
#                                                                            #
# This file may be used for bona fide research purposes within the           #
# scientific community so long as proper attribution is given to the journal # 
# article from which it was obtained.                                        #
#                                                                            #
##############################################################################
                                             
data_I
_audit_creation_method     SHELXL-97
_chemical_name_systematic
;
<i>catena</i>-Poly[[di-\m-chlorido-bis{[6-methoxy-2-(4-
methylphenyliminiomethyl)phenolato-\k^2^<i>O</i>,<i>O</i>']cadmium(II)}]-
di-\m~2~-thiocyanato-\k^2^<i>N</i>:<i>S</i>;\k^2^<i>S</i>:<i>N</i>]
;
_chemical_name_common     ?
_chemical_formula_moiety     'C16 H15 Cd Cl N2 O2 S'
_chemical_formula_sum     'C16 H15 Cd Cl N2 O2 S'
_chemical_formula_iupac     '[Cd2 Cl2 (N C S)2 (C15 H15 N O2)2]'
_chemical_formula_weight     447.23
_chemical_melting_point     ?
_symmetry_cell_setting     Triclinic
_symmetry_space_group_name_H-M     'P -1'
_symmetry_space_group_name_Hall     '-P 1'
loop_
    _symmetry_equiv_pos_as_xyz
    'x, y, z'
    '-x, -y, -z'
_cell_length_a     9.0485(2)
_cell_length_b     9.7321(2)
_cell_length_c     10.6676(3)
_cell_angle_alpha     71.518(2)
_cell_angle_beta     77.444(2)
_cell_angle_gamma     80.732(2)
_cell_volume     865.32(4)
_cell_formula_units_Z     2
_cell_measurement_reflns_used     4749
_cell_measurement_theta_min     2.05
_cell_measurement_theta_max     27.39
_cell_measurement_temperature     296(2)
_exptl_crystal_description     block
_exptl_crystal_colour     red
_exptl_crystal_size_max     .266
_exptl_crystal_size_mid     .107
_exptl_crystal_size_min     .081
_exptl_crystal_density_diffrn     1.717
_exptl_crystal_density_meas     ?
_exptl_crystal_density_method     'not measured'
_exptl_crystal_F_000     444
_exptl_absorpt_coefficient_mu     1.546
_exptl_absorpt_correction_type     multi-scan
_exptl_absorpt_process_details     '(SADABS; Sheldrick, 1996)'
_exptl_absorpt_correction_T_min     .82
_exptl_absorpt_correction_T_max     .882
_exptl_special_details
;
;
_diffrn_ambient_temperature     296(2)
_diffrn_radiation_type     MoK\a
_diffrn_radiation_wavelength     0.71073
_diffrn_radiation_source     'fine-focus sealed tube'
_diffrn_radiation_monochromator     graphite
_diffrn_measurement_device_type     'Bruker APEXII'
_diffrn_measurement_method     \w
_diffrn_detector_area_resol_mean     ?
_diffrn_reflns_number     13032
_diffrn_reflns_av_R_equivalents     0.0289
_diffrn_reflns_av_sigmaI/netI     0.0332
_diffrn_reflns_theta_min     2.05
_diffrn_reflns_theta_max     27.39
_diffrn_reflns_theta_full     27.39
_diffrn_measured_fraction_theta_max     0.984
_diffrn_measured_fraction_theta_full     0.984
_diffrn_reflns_limit_h_min     -11
_diffrn_reflns_limit_h_max     11
_diffrn_reflns_limit_k_min     -12
_diffrn_reflns_limit_k_max     12
_diffrn_reflns_limit_l_min     -13
_diffrn_reflns_limit_l_max     13
_diffrn_standards_number     none
_diffrn_standards_interval_count     none
_diffrn_standards_interval_time     none
_diffrn_standards_decay_%     0
_refine_special_details
;
Refinement of <i>F</i>^2^ against ALL reflections. The weighted <i>R</i>-factor
<i>wR</i> and goodness of fit <i>S</i> are based on <i>F</i>^2^, conventional
<i>R</i>-factors <i>R</i> are based on <i>F</i>, with <i>F</i> set to zero for
negative <i>F</i>^2^. The threshold expression of <i>F</i>^2^ >
\s(<i>F</i>^2^) is used only for calculating <i>R</i>-factors(gt) <i>etc</i>.
and is not relevant to the choice of reflections for refinement.
<i>R</i>-factors based on <i>F</i>^2^ are statistically about twice as large
as those based on <i>F</i>, and <i>R</i>- factors based on ALL data will be
even larger.
;
_reflns_number_total     3940
_reflns_number_gt     3225
_reflns_threshold_expression     I>2\s(I)
_refine_ls_structure_factor_coef     Fsqd
_refine_ls_matrix_type     full
_refine_ls_R_factor_gt     0.0321
_refine_ls_wR_factor_gt     0.0759
_refine_ls_wR_factor_ref     0.0811
_refine_ls_goodness_of_fit_ref     1.013
_refine_ls_restrained_S_all     1.013
_refine_ls_number_reflns     3940
_refine_ls_number_parameters     208
_refine_ls_number_restraints     0
_refine_ls_hydrogen_treatment     constr
_refine_ls_weighting_scheme     calc
_refine_ls_weighting_details
         'calc w=1/[\s^2^(Fo^2^)+(0.0453P)^2^+0.1806P] where P=(Fo^2^+2Fc^2^)/3'
_atom_sites_solution_hydrogens     geom
_atom_sites_solution_primary     direct
_atom_sites_solution_secondary     difmap
_refine_ls_shift/su_max     0.000
_refine_ls_shift/su_mean     0.000
_refine_diff_density_max     0.544
_refine_diff_density_min     -0.516
_refine_ls_extinction_method     none
_refine_ls_extinction_coef     ?
loop_
    _atom_type_symbol
    _atom_type_description
    _atom_type_scat_dispersion_real
    _atom_type_scat_dispersion_imag
    _atom_type_scat_source
    'C' 'C' 0.0033 0.0016
                         'International Tables Vol C Tables 4.2.6.8 and 6.1.1.4'
    'H' 'H' 0.0000 0.0000
                         'International Tables Vol C Tables 4.2.6.8 and 6.1.1.4'
    'Cd' 'Cd' -0.8075 1.2024
                         'International Tables Vol C Tables 4.2.6.8 and 6.1.1.4'
    'Cl' 'Cl' 0.1484 0.1585
                         'International Tables Vol C Tables 4.2.6.8 and 6.1.1.4'
    'N' 'N' 0.0061 0.0033
                         'International Tables Vol C Tables 4.2.6.8 and 6.1.1.4'
    'O' 'O' 0.0106 0.0060
                         'International Tables Vol C Tables 4.2.6.8 and 6.1.1.4'
    'S' 'S' 0.1246 0.1234
                         'International Tables Vol C Tables 4.2.6.8 and 6.1.1.4'
_computing_data_collection     'APEX2 (Bruker, 2006)'
_computing_cell_refinement     'SAINT (Bruker, 2006)'
_computing_data_reduction     'SAINT (Bruker, 2006)'
_computing_structure_solution     'SHELXS97 (Sheldrick, 2008)'
_computing_structure_refinement     'SHELXL97 (Sheldrick, 2008)'
_computing_molecular_graphics     'SHELXTL (Sheldrick, 2008)'
_computing_publication_material     'SHELXL97 (Sheldrick, 2008)'
loop_
    _atom_site_type_symbol
    _atom_site_label
    _atom_site_fract_x
    _atom_site_fract_y
    _atom_site_fract_z
    _atom_site_U_iso_or_equiv
    _atom_site_adp_type
    _atom_site_calc_flag
    _atom_site_refinement_flags
    _atom_site_occupancy
    _atom_site_disorder_assembly
    _atom_site_disorder_group
    Cd Cd1 0.16960(2) 0.06238(2) 0.54427(2) 0.04022(10) Uani d . 1 . .
    Cl Cl1 0.05869(9) 0.10606(10) 0.33628(8) 0.0508(2) Uani d . 1 . .
    O O1 -0.0129(2) 0.2707(2) 0.5970(2) 0.0479(5) Uani d . 1 . .
    N N1 0.2771(3) -0.0247(3) 0.9681(2) 0.0380(5) Uani d . 1 . .
    H H1D 0.2767 -0.0267 0.8882 0.046 Uiso calc R 1 . .
    C C1 0.6806(5) -0.4746(4) 1.2474(5) 0.0786(13) Uani d . 1 . .
    H H1A 0.6777 -0.4648 1.3347 0.118 Uiso calc R 1 . .
    H H1B 0.7825 -0.4685 1.1977 0.118 Uiso calc R 1 . .
    H H1C 0.6482 -0.5672 1.2569 0.118 Uiso calc R 1 . .
    S S1 0.64223(10) -0.27344(10) 0.58734(12) 0.0690(3) Uani d . 1 . .
    O O2 0.1735(2) 0.0798(2) 0.7460(2) 0.0448(5) Uani d . 1 . .
    C C2 0.5752(4) -0.3537(4) 1.1732(4) 0.0549(9) Uani d . 1 . .
    N N2 0.3597(3) -0.1180(3) 0.5586(3) 0.0555(7) Uani d . 1 . .
    C C3 0.4944(4) -0.2504(4) 1.2320(4) 0.0538(9) Uani d . 1 . .
    H H3A 0.5066 -0.2555 1.3178 0.065 Uiso calc R 1 . .
    C C4 0.3960(4) -0.1396(4) 1.1679(3) 0.0472(8) Uani d . 1 . .
    H H4A 0.3428 -0.0712 1.2097 0.057 Uiso calc R 1 . .
    C C5 0.3782(3) -0.1326(3) 1.0407(3) 0.0385(7) Uani d . 1 . .
    C C6 0.4605(4) -0.2321(4) 0.9780(4) 0.0541(9) Uani d . 1 . .
    H H6A 0.4510 -0.2254 0.8911 0.065 Uiso calc R 1 . .
    C C7 0.5572(4) -0.3416(4) 1.0452(4) 0.0645(10) Uani d . 1 . .
    H H7A 0.6116 -0.4091 1.0029 0.077 Uiso calc R 1 . .
    C C8 0.1852(3) 0.0767(3) 1.0080(3) 0.0405(7) Uani d . 1 . .
    H H8A 0.1835 0.0824 1.0937 0.049 Uiso calc R 1 . .
    C C9 0.0880(3) 0.1784(3) 0.9282(3) 0.0373(6) Uani d . 1 . .
    C C10 -0.0067(4) 0.2857(4) 0.9810(3) 0.0543(9) Uani d . 1 . .
    H H10A -0.0047 0.2876 1.0673 0.065 Uiso calc R 1 . .
    C C11 -0.0998(4) 0.3851(4) 0.9058(4) 0.0604(10) Uani d . 1 . .
    H H11A -0.1604 0.4560 0.9404 0.073 Uiso calc R 1 . .
    C C12 -0.1062(3) 0.3829(3) 0.7766(3) 0.0464(8) Uani d . 1 . .
    H H12A -0.1718 0.4514 0.7267 0.056 Uiso calc R 1 . .
    C C13 -0.0171(3) 0.2811(3) 0.7232(3) 0.0369(6) Uani d . 1 . .
    C C14 0.0858(3) 0.1752(3) 0.7971(3) 0.0334(6) Uani d . 1 . .
    C C15 -0.1276(4) 0.3549(4) 0.5233(3) 0.0516(8) Uani d . 1 . .
    H H15A -0.1801 0.4271 0.5654 0.077 Uiso calc R 1 . .
    H H15B -0.1987 0.2921 0.5221 0.077 Uiso calc R 1 . .
    H H15C -0.0812 0.4019 0.4330 0.077 Uiso calc R 1 . .
    C C16 0.4777(4) -0.1803(3) 0.5696(3) 0.0441(7) Uani d . 1 . .
loop_
    _atom_site_aniso_label
    _atom_site_aniso_U_11
    _atom_site_aniso_U_22
    _atom_site_aniso_U_33
    _atom_site_aniso_U_12
    _atom_site_aniso_U_13
    _atom_site_aniso_U_23
    Cd1 0.03390(14) 0.05451(16) 0.03464(15) 0.00929(10) -0.01210(9) -0.01906(11)
    Cl1 0.0445(4) 0.0800(6) 0.0284(4) -0.0077(4) -0.0083(3) -0.0144(4)
    O1 0.0485(12) 0.0591(13) 0.0372(12) 0.0207(10) -0.0209(10) -0.0196(10)
    N1 0.0383(13) 0.0445(13) 0.0308(14) 0.0031(11) -0.0115(10) -0.0104(11)
    C1 0.056(2) 0.062(2) 0.100(3) -0.0001(19) -0.035(2) 0.012(2)
    S1 0.0392(5) 0.0516(5) 0.0980(8) 0.0070(4) -0.0190(5) 0.0023(5)
    O2 0.0492(13) 0.0502(12) 0.0392(12) 0.0204(10) -0.0211(10) -0.0226(10)
    C2 0.0390(18) 0.0470(19) 0.068(3) -0.0045(15) -0.0191(17) 0.0037(17)
    N2 0.0361(15) 0.0505(16) 0.076(2) 0.0055(13) -0.0112(14) -0.0172(15)
    C3 0.052(2) 0.063(2) 0.040(2) -0.0058(17) -0.0179(16) 0.0018(16)
    C4 0.0464(18) 0.0571(19) 0.0355(18) 0.0009(15) -0.0106(14) -0.0105(15)
    C5 0.0341(15) 0.0419(16) 0.0375(17) -0.0010(12) -0.0119(13) -0.0066(13)
    C6 0.052(2) 0.061(2) 0.051(2) 0.0156(16) -0.0234(17) -0.0204(17)
    C7 0.057(2) 0.062(2) 0.079(3) 0.0174(18) -0.025(2) -0.030(2)
    C8 0.0395(17) 0.0526(18) 0.0284(16) -0.0012(14) -0.0054(13) -0.0125(13)
    C9 0.0336(15) 0.0459(16) 0.0314(16) 0.0038(13) -0.0064(12) -0.0132(13)
    C10 0.056(2) 0.069(2) 0.0392(19) 0.0146(17) -0.0108(16) -0.0249(17)
    C11 0.058(2) 0.069(2) 0.058(2) 0.0254(18) -0.0117(18) -0.0367(19)
    C12 0.0386(17) 0.0500(18) 0.0453(19) 0.0127(14) -0.0117(14) -0.0123(15)
    C13 0.0337(15) 0.0425(16) 0.0338(16) 0.0011(12) -0.0088(12) -0.0106(13)
    C14 0.0290(14) 0.0377(15) 0.0323(16) 0.0005(11) -0.0056(11) -0.0104(12)
    C15 0.0463(19) 0.062(2) 0.044(2) 0.0107(16) -0.0222(15) -0.0110(16)
    C16 0.0392(17) 0.0434(17) 0.048(2) -0.0021(14) -0.0039(14) -0.0144(14)
_geom_special_details
;
All e.s.d.'s (except the e.s.d. in the dihedral angle between two l.s. planes)
are estimated using the full covariance matrix. The cell e.s.d.'s are taken
into account individually in the estimation of e.s.d.'s in distances, angles
and torsion angles; correlations between e.s.d.'s in cell parameters are only
used when they are defined by crystal symmetry. An approximate (isotropic)
treatment of cell e.s.d.'s is used for estimating e.s.d.'s involving l.s.
planes.
;
loop_
    _geom_bond_atom_site_label_1
    _geom_bond_atom_site_label_2
    _geom_bond_site_symmetry_2
    _geom_bond_distance
    _geom_bond_publ_flag
    Cd1 O2 . 2.2191(19) ?
    Cd1 N2 . 2.244(3) ?
    Cd1 Cl1 . 2.5187(8) ?
    Cd1 O1 . 2.529(2) ?
    Cd1 Cl1 2_556 2.6833(9) ?
    Cd1 S1 2_656 2.7107(10) ?
    Cl1 Cd1 2_556 2.6833(9) ?
    O1 C13 . 1.373(3) ?
    O1 C15 . 1.428(4) ?
    N1 C8 . 1.303(4) ?
    N1 C5 . 1.421(4) ?
    N1 H1D . 0.8600 ?
    C1 C2 . 1.515(5) ?
    C1 H1A . 0.9600 ?
    C1 H1B . 0.9600 ?
    C1 H1C . 0.9600 ?
    S1 C16 . 1.629(3) ?
    S1 Cd1 2_656 2.7107(10) ?
    O2 C14 . 1.299(3) ?
    C2 C7 . 1.376(5) ?
    C2 C3 . 1.379(5) ?
    N2 C16 . 1.150(4) ?
    C3 C4 . 1.383(4) ?
    C3 H3A . 0.9300 ?
    C4 C5 . 1.381(4) ?
    C4 H4A . 0.9300 ?
    C5 C6 . 1.379(4) ?
    C6 C7 . 1.380(5) ?
    C6 H6A . 0.9300 ?
    C7 H7A . 0.9300 ?
    C8 C9 . 1.410(4) ?
    C8 H8A . 0.9300 ?
    C9 C14 . 1.413(4) ?
    C9 C10 . 1.420(4) ?
    C10 C11 . 1.352(5) ?
    C10 H10A . 0.9300 ?
    C11 C12 . 1.400(5) ?
    C11 H11A . 0.9300 ?
    C12 C13 . 1.362(4) ?
    C12 H12A . 0.9300 ?
    C13 C14 . 1.430(4) ?
    C15 H15A . 0.9600 ?
    C15 H15B . 0.9600 ?
    C15 H15C . 0.9600 ?
loop_
    _geom_angle_atom_site_label_1
    _geom_angle_atom_site_label_2
    _geom_angle_atom_site_label_3
    _geom_angle_site_symmetry_1
    _geom_angle_site_symmetry_3
    _geom_angle
    _geom_angle_publ_flag
    O2 Cd1 N2 . . 92.93(9) ?
    O2 Cd1 Cl1 . . 155.30(6) ?
    N2 Cd1 Cl1 . . 110.91(8) ?
    O2 Cd1 O1 . . 67.95(7) ?
    N2 Cd1 O1 . . 160.37(10) ?
    Cl1 Cd1 O1 . . 88.62(5) ?
    O2 Cd1 Cl1 . 2_556 86.93(6) ?
    N2 Cd1 Cl1 . 2_556 96.98(7) ?
    Cl1 Cd1 Cl1 . 2_556 83.92(3) ?
    O1 Cd1 Cl1 . 2_556 86.77(6) ?
    O2 Cd1 S1 . 2_656 94.23(6) ?
    N2 Cd1 S1 . 2_656 93.69(8) ?
    Cl1 Cd1 S1 . 2_656 90.71(3) ?
    O1 Cd1 S1 . 2_656 83.73(6) ?
    Cl1 Cd1 S1 2_556 2_656 169.20(3) ?
    Cd1 Cl1 Cd1 . 2_556 96.08(3) ?
    C13 O1 C15 . . 118.3(2) ?
    C13 O1 Cd1 . . 113.42(16) ?
    C15 O1 Cd1 . . 126.96(18) ?
    C8 N1 C5 . . 127.9(3) ?
    C8 N1 H1D . . 116.1 ?
    C5 N1 H1D . . 116.1 ?
    C2 C1 H1A . . 109.5 ?
    C2 C1 H1B . . 109.5 ?
    H1A C1 H1B . . 109.5 ?
    C2 C1 H1C . . 109.5 ?
    H1A C1 H1C . . 109.5 ?
    H1B C1 H1C . . 109.5 ?
    C16 S1 Cd1 . 2_656 100.35(12) ?
    C14 O2 Cd1 . . 123.29(18) ?
    C7 C2 C3 . . 117.5(3) ?
    C7 C2 C1 . . 121.8(4) ?
    C3 C2 C1 . . 120.7(4) ?
    C16 N2 Cd1 . . 160.6(3) ?
    C2 C3 C4 . . 122.3(3) ?
    C2 C3 H3A . . 118.8 ?
    C4 C3 H3A . . 118.8 ?
    C5 C4 C3 . . 118.6(3) ?
    C5 C4 H4A . . 120.7 ?
    C3 C4 H4A . . 120.7 ?
    C6 C5 C4 . . 120.3(3) ?
    C6 C5 N1 . . 117.0(3) ?
    C4 C5 N1 . . 122.7(3) ?
    C5 C6 C7 . . 119.4(3) ?
    C5 C6 H6A . . 120.3 ?
    C7 C6 H6A . . 120.3 ?
    C2 C7 C6 . . 121.8(3) ?
    C2 C7 H7A . . 119.1 ?
    C6 C7 H7A . . 119.1 ?
    N1 C8 C9 . . 123.5(3) ?
    N1 C8 H8A . . 118.3 ?
    C9 C8 H8A . . 118.3 ?
    C8 C9 C14 . . 120.8(2) ?
    C8 C9 C10 . . 118.9(3) ?
    C14 C9 C10 . . 120.3(3) ?
    C11 C10 C9 . . 119.9(3) ?
    C11 C10 H10A . . 120.0 ?
    C9 C10 H10A . . 120.0 ?
    C10 C11 C12 . . 121.0(3) ?
    C10 C11 H11A . . 119.5 ?
    C12 C11 H11A . . 119.5 ?
    C13 C12 C11 . . 120.5(3) ?
    C13 C12 H12A . . 119.7 ?
    C11 C12 H12A . . 119.7 ?
    C12 C13 O1 . . 125.2(3) ?
    C12 C13 C14 . . 121.0(3) ?
    O1 C13 C14 . . 113.9(2) ?
    O2 C14 C9 . . 121.3(3) ?
    O2 C14 C13 . . 121.4(3) ?
    C9 C14 C13 . . 117.3(2) ?
    O1 C15 H15A . . 109.5 ?
    O1 C15 H15B . . 109.5 ?
    H15A C15 H15B . . 109.5 ?
    O1 C15 H15C . . 109.5 ?
    H15A C15 H15C . . 109.5 ?
    H15B C15 H15C . . 109.5 ?
    N2 C16 S1 . . 178.1(3) ?
loop_
    _geom_torsion_atom_site_label_1
    _geom_torsion_atom_site_label_2
    _geom_torsion_atom_site_label_3
    _geom_torsion_atom_site_label_4
    _geom_torsion_site_symmetry_1
    _geom_torsion_site_symmetry_2
    _geom_torsion_site_symmetry_3
    _geom_torsion_site_symmetry_4
    _geom_torsion
    _geom_torsion_publ_flag
    O2 Cd1 Cl1 Cd1 . . . 2_556 -68.87(15) ?
    N2 Cd1 Cl1 Cd1 . . . 2_556 95.17(8) ?
    O1 Cd1 Cl1 Cd1 . . . 2_556 -86.90(6) ?
    Cl1 Cd1 Cl1 Cd1 2_556 . . 2_556 0.0 ?
    S1 Cd1 Cl1 Cd1 2_656 . . 2_556 -170.61(3) ?
    O2 Cd1 O1 C13 . . . . -2.23(18) ?
    N2 Cd1 O1 C13 . . . . -16.0(4) ?
    Cl1 Cd1 O1 C13 . . . . 169.75(19) ?
    Cl1 Cd1 O1 C13 2_556 . . . 85.76(19) ?
    S1 Cd1 O1 C13 2_656 . . . -99.38(19) ?
    O2 Cd1 O1 C15 . . . . -169.0(3) ?
    N2 Cd1 O1 C15 . . . . 177.2(3) ?
    Cl1 Cd1 O1 C15 . . . . 3.0(2) ?
    Cl1 Cd1 O1 C15 2_556 . . . -81.0(2) ?
    S1 Cd1 O1 C15 2_656 . . . 93.8(2) ?
    N2 Cd1 O2 C14 . . . . 177.8(2) ?
    Cl1 Cd1 O2 C14 . . . . -17.1(3) ?
    O1 Cd1 O2 C14 . . . . 2.4(2) ?
    Cl1 Cd1 O2 C14 2_556 . . . -85.3(2) ?
    S1 Cd1 O2 C14 2_656 . . . 83.9(2) ?
    O2 Cd1 N2 C16 . . . . -59.5(9) ?
    Cl1 Cd1 N2 C16 . . . . 127.1(9) ?
    O1 Cd1 N2 C16 . . . . -46.8(10) ?
    Cl1 Cd1 N2 C16 2_556 . . . -146.8(9) ?
    S1 Cd1 N2 C16 2_656 . . . 34.9(9) ?
    C7 C2 C3 C4 . . . . 1.3(5) ?
    C1 C2 C3 C4 . . . . -179.2(3) ?
    C2 C3 C4 C5 . . . . 0.1(5) ?
    C3 C4 C5 C6 . . . . -1.8(5) ?
    C3 C4 C5 N1 . . . . 178.5(3) ?
    C8 N1 C5 C6 . . . . 177.7(3) ?
    C8 N1 C5 C4 . . . . -2.6(5) ?
    C4 C5 C6 C7 . . . . 2.1(5) ?
    N1 C5 C6 C7 . . . . -178.2(3) ?
    C3 C2 C7 C6 . . . . -0.9(6) ?
    C1 C2 C7 C6 . . . . 179.6(3) ?
    C5 C6 C7 C2 . . . . -0.7(6) ?
    C5 N1 C8 C9 . . . . -179.5(3) ?
    N1 C8 C9 C14 . . . . -0.1(5) ?
    N1 C8 C9 C10 . . . . -179.3(3) ?
    C8 C9 C10 C11 . . . . 179.4(3) ?
    C14 C9 C10 C11 . . . . 0.2(5) ?
    C9 C10 C11 C12 . . . . 1.0(6) ?
    C10 C11 C12 C13 . . . . -0.8(6) ?
    C11 C12 C13 O1 . . . . -178.9(3) ?
    C11 C12 C13 C14 . . . . -0.6(5) ?
    C15 O1 C13 C12 . . . . -11.6(5) ?
    Cd1 O1 C13 C12 . . . . -179.6(3) ?
    C15 O1 C13 C14 . . . . 169.9(3) ?
    Cd1 O1 C13 C14 . . . . 1.9(3) ?
    Cd1 O2 C14 C9 . . . . 177.4(2) ?
    Cd1 O2 C14 C13 . . . . -2.4(4) ?
    C8 C9 C14 O2 . . . . -0.5(4) ?
    C10 C9 C14 O2 . . . . 178.7(3) ?
    C8 C9 C14 C13 . . . . 179.3(3) ?
    C10 C9 C14 C13 . . . . -1.4(4) ?
    C12 C13 C14 O2 . . . . -178.5(3) ?
    O1 C13 C14 O2 . . . . 0.0(4) ?
    C12 C13 C14 C9 . . . . 1.7(4) ?
    O1 C13 C14 C9 . . . . -179.8(3) ?
data_global
_journal_date_recd_electronic     2008-10-09
_journal_date_accepted     2008-11-16
_journal_name_full     'Acta Crystallographica, Section E'
_journal_year     2008
_journal_volume     64
_journal_issue     12
_journal_page_first     m1593
_journal_page_last     m1594
_journal_paper_category     QM
_journal_coeditor_code     EZ2146
_publ_contact_author_name     'Guo-Liang Zhao'
_publ_contact_author_address
;
  Zhejiang Key Laboratory for Reactive Chemistry on Solid Surfaces,
  Institute of Physical Chemistry,
  Zhejiang Normal University,
  Jinhua, Zhejiang 321004,
  P. R. China
;
_publ_contact_author_email     'sky53@zjnu.cn'
_publ_contact_author_fax     '86-579-2282595'
_publ_contact_author_phone     '86-579-2283925'
_publ_section_title
;\
<i>catena</i>-Poly[[di-\m-chlorido-bis{[6-methoxy-2-(4-\
methylphenyliminiomethyl)\
phenolato-\k^2^<i>O</i>,<i>O</i>']cadmium(II)}]-di-\m~2~-thiocyanato-\
\k^2^<i>N</i>:<i>S</i>;\k^2^<i>S</i>:<i>N</i>]
;
loop_
    _publ_author_name
    _publ_author_address
    'Hua-Qiong Li'
;
Zhejiang Key Laboratory for Reactive Chemistry on Solid Surfaces
Institute of Physical Chemistry
Zhejiang Normal University
Jinhua
Zhejiang 321004
People's Republic of China
and
College of Chemistry and Life Science
Zhejiang Normal University
Jinhua 321004
Zhejiang
People's Republic of China
;
    'Hui-Duo Xian'
;
Zhejiang Key Laboratory for Reactive Chemistry on Solid Surfaces
Institute of Physical Chemistry
Zhejiang Normal University
Jinhua
Zhejiang 321004
People's Republic of China
and
College of Chemistry and Life Science
Zhejiang Normal University
Jinhua 321004
Zhejiang
People's Republic of China
;
    'Jian-Feng Liu'
;
Zhejiang Key Laboratory for Reactive Chemistry on Solid Surfaces
Institute of Physical Chemistry
Zhejiang Normal University
Jinhua
Zhejiang 321004
People's Republic of China
and
College of Chemistry and Life Science
Zhejiang Normal University
Jinhua 321004
Zhejiang
People's Republic of China
;
    'Guo-Liang Zhao'
;
Zhejiang Key Laboratory for Reactive Chemistry on Solid Surfaces
Institute of Physical Chemistry
Zhejiang Normal University
Jinhua
Zhejiang 321004
People's Republic of China
and
College of Chemistry and Life Science
Zhejiang Normal University
Jinhua 321004
Zhejiang
People's Republic of China
;
