# Supplementary material for: catena-Poly[[di-μ-chlorido-bis­{[6-methoxy-2-(4-methyl­phenyl­iminio­methyl)phenolato-κ2 O,O′]cadmium(II)}]-di-μ2-thio­cyanato-κ2 N:S;κ2 S:N]
Source: Acta Crystallogr Sect E Struct Rep Online. 2008 Nov 22;64(Pt 12):m1593–4. doi: 10.1107/S1600536808038099 (PMC2959993; doi:10.1107/S1600536808038099)
Supplement: Supplementary file 2 [file e-64-m1593-Isup2.hkl]

# 
# h,k,l, Fc-squared, Fo-squared, sigma(Fo-squared) and status flag 
# 
data_I
_shelx_title ' a in P1                     New: P-1' 
_shelx_refln_list_code          4 
_shelx_F_calc_maximum      259.64 
_exptl_crystal_F_000       444.00 
_reflns_d_resolution_high  0.7724 
 
loop_ 
 _symmetry_equiv_pos_as_xyz 
 'x, y, z' 
 '-x, -y, -z' 
 
_cell_length_a     9.0485 
_cell_length_b     9.7321 
_cell_length_c    10.6676 
_cell_angle_alpha  71.518 
_cell_angle_beta   77.444 
_cell_angle_gamma  80.732 
 
_shelx_F_squared_multiplier     1.000 
 
loop_ 
 _refln_index_h 
 _refln_index_k 
 _refln_index_l 
 _refln_F_squared_calc 
 _refln_F_squared_meas 
 _refln_F_squared_sigma 
 _refln_observed_status 
   1   0   0     3966.63     3992.71     97.52 o 
   2   0   0      432.90      481.06     11.26 o 
   3   0   0     2168.57     2153.57     21.86 o 
   4   0   0     2374.41     2534.77     26.17 o 
   5   0   0     1026.64     1024.76     14.54 o 
   6   0   0     2699.92     2667.13     32.87 o 
   7   0   0        1.21       -1.05      3.63 o 
   8   0   0      243.63      207.94     18.59 o 
   9   0   0      664.30      678.06     22.87 o 
  10   0   0       60.13       53.16     10.83 o 
  11   0   0      324.78      313.24     26.49 o 
 -11   1   0        7.29        4.95     10.83 o 
 -10   1   0      402.07      383.44     33.24 o 
  -9   1   0     1921.96     1894.48     36.21 o 
  -8   1   0      430.59      429.06     15.08 o 
  -7   1   0      289.56      296.97     10.15 o 
  -6   1   0     2761.56     2780.31     31.13 o 
  -5   1   0      148.76      152.87      5.35 o 
  -4   1   0      975.92     1037.72     13.65 o 
  -3   1   0     3680.51     3783.52     36.20 o 
  -2   1   0      364.78      349.72      5.00 o 
  -1   1   0     8469.55     8747.48     93.07 o 
   0   1   0    14148.41    13727.24    130.80 o 
   1   1   0       17.90       -2.01      2.01 o 
   2   1   0     5375.30     5449.45     53.52 o 
   3   1   0     4792.19     4846.46     48.94 o 
   4   1   0      144.47      140.30      4.93 o 
   5   1   0     2661.05     2663.75     31.40 o 
   6   1   0      427.67      429.49     10.19 o 
   7   1   0      185.14      211.36     11.80 o 
   8   1   0      615.05      625.36     20.28 o 
   9   1   0      673.18      620.34     27.21 o 
  10   1   0        9.75        6.88     10.61 o 
  11   1   0      573.32      624.11     78.33 o 
 -11   2   0       43.39       26.76     18.92 o 
 -10   2   0      274.49      238.96     21.84 o 
  -9   2   0     1213.72     1221.39     28.32 o 
  -8   2   0       99.09      100.47      8.83 o 
  -7   2   0     1865.76     1784.95     27.55 o 
  -6   2   0      532.65      517.91     13.57 o 
  -5   2   0       52.15       50.55      4.07 o 
  -4   2   0     1421.00     1424.21     18.08 o 
  -3   2   0     2943.34     3119.79     34.98 o 
  -2   2   0     3747.64     3897.48     41.17 o 
  -1   2   0    11004.27    10945.04     95.42 o 
   0   2   0       14.36        8.36      1.20 o 
   1   2   0      431.61      435.03      8.16 o 
   2   2   0    67415.18    66524.18    560.34 o 
   3   2   0     5479.48     5594.34     56.46 o 
   4   2   0      141.55      167.09      5.51 o 
   5   2   0      751.33      770.53     13.15 o 
   6   2   0      138.63      157.30      7.50 o 
   7   2   0      105.17      103.32      8.94 o 
   8   2   0     1486.52     1440.56     40.67 o 
   9   2   0      122.95      113.72     14.26 o 
  10   2   0       68.71       58.24     13.82 o 
  11   2   0      107.33      119.79     26.55 o 
 -10   3   0      306.16      331.91     38.06 o 
  -9   3   0      106.89      109.29     12.35 o 
  -8   3   0      893.94      893.95     22.72 o 
  -7   3   0     4910.76     4960.51     87.87 o 
  -6   3   0      665.92      680.92     13.58 o 
  -5   3   0      131.92      128.99      7.69 o 
  -4   3   0     3487.51     3341.73     74.20 o 
  -3   3   0      753.50      764.82     17.28 o 
  -2   3   0     4696.51     4696.49     45.37 o 
  -1   3   0     4787.22     4787.71     42.15 o 
   0   3   0      909.35      856.04     10.05 o 
   1   3   0      640.36      600.72      7.89 o 
   2   3   0    11176.60    11522.50    111.34 o 
   3   3   0      319.15      358.67      6.70 o 
   4   3   0     2629.52     2677.80     31.37 o 
   5   3   0      423.18      442.40     10.04 o 
   6   3   0      155.91      161.43      8.70 o 
   7   3   0      644.41      647.00     19.79 o 
   8   3   0      702.14      715.27     22.18 o 
   9   3   0       50.60       46.81     11.44 o 
  10   3   0       72.18       37.71     16.50 o 
  11   3   0      156.38      114.59     26.00 o 
 -10   4   0      445.16      513.25     46.93 o 
  -9   4   0        8.57        1.46     15.53 o 
  -8   4   0      644.03      650.37     25.60 o 
  -7   4   0     1537.84     1527.67     31.11 o 
  -6   4   0      965.44      967.37     17.39 o 
  -5   4   0     1226.70     1204.58     18.79 o 
  -4   4   0     1240.50     1246.49     19.19 o 
  -3   4   0      637.76      631.50     13.74 o 
  -2   4   0     1287.62     1270.07     16.96 o 
  -1   4   0     2357.21     2366.27     24.02 o 
   0   4   0      184.44      172.57      4.48 o 
   1   4   0     6776.81     6302.90     55.31 o 
   2   4   0     2098.56     1834.53     30.42 o 
   3   4   0       56.03       60.68      4.27 o 
   4   4   0     6968.57     6828.41     59.73 o 
   5   4   0     1164.84     1190.82     15.93 o 
   6   4   0      106.39       91.85      5.64 o 
   7   4   0      640.54      631.38     19.92 o 
   8   4   0       34.94       30.14      9.49 o 
   9   4   0       25.38       31.62     10.93 o 
  10   4   0      235.11      236.04     32.16 o 
  11   4   0      123.45      158.40     29.88 o 
  -9   5   0      141.06      133.86     28.14 o 
  -8   5   0      310.95      309.97     21.70 o 
  -7   5   0      400.31      374.09     17.36 o 
  -6   5   0      248.91      247.29     10.56 o 
  -5   5   0     6864.33     6598.89     67.45 o 
  -4   5   0      615.75      593.76     15.41 o 
  -3   5   0       82.84       87.95      6.05 o 
  -2   5   0     1163.36     1144.24     16.72 o 
  -1   5   0     1400.87     1384.58     15.73 o 
   0   5   0     2320.49     2294.29     22.79 o 
   1   5   0     4999.17     5077.88     47.01 o 
   2   5   0      405.14      432.85     10.20 o 
   3   5   0       52.98       44.32      4.43 o 
   4   5   0     1604.08     1732.77     24.68 o 
   5   5   0      442.49      456.59     13.49 o 
   6   5   0      987.97      984.11     18.46 o 
   7   5   0      117.54      120.40     14.14 o 
   8   5   0        5.90        9.93      8.80 o 
   9   5   0       37.45       35.78     12.08 o 
  10   5   0      310.21      324.77     38.06 o 
  -8   6   0      605.74      620.00     41.87 o 
  -7   6   0      222.65      220.59     17.63 o 
  -6   6   0      563.04      568.06     19.31 o 
  -5   6   0     1386.08     1355.80     24.34 o 
  -4   6   0      521.61      513.32     13.84 o 
  -3   6   0      317.63      306.72      9.44 o 
  -2   6   0      938.73      945.59     16.08 o 
  -1   6   0       43.97       33.89      3.30 o 
   0   6   0     1739.04     1631.00     18.69 o 
   1   6   0     1351.36     1351.02     17.96 o 
   2   6   0       35.33       29.76      4.36 o 
   3   6   0      452.83      372.41     10.68 o 
   4   6   0     1421.51     1342.28     22.05 o 
   5   6   0        3.69        2.05      4.15 o 
   6   6   0      888.23      861.20     23.67 o 
   7   6   0       41.09       27.50      9.57 o 
   8   6   0       30.49        5.77      8.33 o 
   9   6   0      160.88      117.15     24.89 o 
  10   6   0       78.95       93.72     26.20 o 
  -8   7   0      373.99      348.13     35.08 o 
  -7   7   0       87.15      102.94     22.67 o 
  -6   7   0      368.33      358.10     20.93 o 
  -5   7   0      184.07      162.21     12.70 o 
  -4   7   0        1.42        6.16      8.25 o 
  -3   7   0     3239.51     3214.66     47.59 o 
  -2   7   0      904.90      878.50     18.09 o 
  -1   7   0       28.45       31.61      4.14 o 
   0   7   0      454.13      487.83     10.75 o 
   1   7   0      567.55      559.84     13.75 o 
   2   7   0       48.27       51.07      5.69 o 
   3   7   0     1552.27     1657.71     26.17 o 
   4   7   0      270.93      293.80     11.88 o 
   5   7   0       16.90       10.93      5.28 o 
   6   7   0       52.03       54.21      8.97 o 
   7   7   0       73.24       72.66     12.78 o 
   8   7   0      175.14      125.75     26.13 o 
   9   7   0       97.00       74.52     24.40 o 
  -7   8   0      126.78      139.54     25.65 o 
  -6   8   0      293.96      297.83     23.58 o 
  -5   8   0      416.16      434.05     26.79 o 
  -4   8   0       33.75       39.61      8.53 o 
  -3   8   0      941.81      911.04     43.60 o 
  -2   8   0       95.64      117.32     11.13 o 
  -1   8   0      376.02      330.12     29.45 o 
   0   8   0      160.57      158.60     10.07 o 
   1   8   0      146.50      142.90      9.70 o 
   2   8   0      378.53      355.75     15.10 o 
   3   8   0      771.11      858.80     21.09 o 
   4   8   0        7.02        2.99      5.17 o 
   5   8   0        3.89        3.34      5.65 o 
   6   8   0      150.46      140.83     12.56 o 
   7   8   0        3.58       -4.16     14.35 o 
   8   8   0      173.44      127.48     27.73 o 
   9   8   0        8.90       17.12     19.55 o 
  -6   9   0      311.37      392.28     43.43 o 
  -5   9   0        5.19        0.70     10.55 o 
  -4   9   0      219.04      268.53     26.03 o 
  -3   9   0       92.35      103.83     11.95 o 
  -2   9   0       17.97        4.43      6.95 o 
  -1   9   0      593.62      577.82     30.81 o 
   0   9   0      563.55      593.13     28.70 o 
   1   9   0        0.21        4.02      6.63 o 
   2   9   0      278.49      288.70     15.80 o 
   3   9   0      131.58      135.88     10.63 o 
   4   9   0       10.73       12.78      6.08 o 
   5   9   0       84.55       84.03     11.23 o 
   6   9   0       95.88      106.29     16.33 o 
   7   9   0        0.73       -2.63     16.57 o 
   8   9   0        8.27       42.70     22.18 o 
  -5  10   0       41.19       17.77     13.81 o 
  -4  10   0      141.67      114.39     18.03 o 
  -3  10   0      100.60      115.10     23.40 o 
  -2  10   0       11.14        2.68     10.34 o 
  -1  10   0      225.92      248.31     16.66 o 
   0  10   0       82.89       81.31     11.53 o 
   1  10   0      321.46      324.90     18.25 o 
   2  10   0       31.73       23.40      8.97 o 
   3  10   0       95.27       94.48     16.06 o 
   4  10   0        0.57        2.34     10.04 o 
   5  10   0      183.84      175.04     35.53 o 
   6  10   0        3.71        8.04     10.87 o 
   7  10   0        1.91      -10.05     18.44 o 
  -3  11   0       21.61       46.30     15.24 o 
  -2  11   0       14.12       11.20     12.20 o 
  -1  11   0       80.87      105.45     17.52 o 
   0  11   0       22.08       12.18     11.28 o 
   1  11   0      127.38      120.58     17.71 o 
   2  11   0      109.68      115.79     24.89 o 
   3  11   0       14.17       20.22     12.61 o 
   4  11   0       35.57       22.87     12.49 o 
   5  11   0       45.73       29.32     18.79 o 
  -4 -11   1       27.15       13.24     16.15 o 
  -3 -11   1       42.41       38.38     14.13 o 
  -2 -11   1       37.78       38.92     13.88 o 
  -1 -11   1        2.42       -5.71     10.73 o 
   0 -11   1        7.58        4.31     10.62 o 
   1 -11   1       79.85      101.00     18.32 o 
   2 -11   1        5.58       -0.41     12.28 o 
  -6 -10   1       10.96        4.99     14.56 o 
  -5 -10   1       95.98      109.39     24.33 o 
  -4 -10   1        2.22        1.59     13.59 o 
  -3 -10   1       34.26       55.02     17.36 o 
  -2 -10   1       12.99        8.08      8.94 o 
  -1 -10   1       91.13       81.56     11.90 o 
   0 -10   1      161.45      174.31     20.30 o 
   1 -10   1      349.80      398.40     21.02 o 
   2 -10   1       32.36       73.23     16.36 o 
   3 -10   1      165.67      166.50     20.32 o 
   4 -10   1       70.69       69.31     16.32 o 
  -7  -9   1        3.68        5.55     19.55 o 
  -6  -9   1      121.54      126.93     17.78 o 
  -5  -9   1      122.68      148.80     17.66 o 
  -4  -9   1        6.27        0.08      8.92 o 
  -3  -9   1      102.27       91.14     16.24 o 
  -2  -9   1       70.74       73.55     18.69 o 
  -1  -9   1       16.51        7.05      8.44 o 
   0  -9   1      247.66      236.14     15.57 o 
   1  -9   1        6.24        3.79      7.39 o 
   2  -9   1      155.34      152.51     13.57 o 
   3  -9   1      179.78      156.76     13.94 o 
   4  -9   1       82.90      106.60     13.34 o 
   5  -9   1       57.34       43.07     13.32 o 
   6  -9   1      320.22      352.29     38.06 o 
  -8  -8   1        5.25        5.41     17.05 o 
  -7  -8   1       43.93       58.09     22.11 o 
  -6  -8   1      220.05      259.34     16.23 o 
  -5  -8   1        0.04        0.20      6.65 o 
  -4  -8   1       63.48       69.30     10.06 o 
  -3  -8   1      218.57      250.99     11.09 o 
  -2  -8   1      214.10      211.70     11.63 o 
  -1  -8   1      125.01      136.94      9.93 o 
   0  -8   1      261.71      272.87     14.99 o 
   1  -8   1      620.83      641.80     18.39 o 
   2  -8   1      411.00      439.73     16.01 o 
   3  -8   1     1121.79     1143.21     25.85 o 
   4  -8   1       43.85       41.03      7.88 o 
   5  -8   1      410.02      477.54     27.36 o 
   6  -8   1      212.12      231.88     30.29 o 
   7  -8   1       53.00       84.50     23.50 o 
  -9  -7   1       40.10       22.53     20.93 o 
  -8  -7   1      125.46       58.99     22.67 o 
  -7  -7   1      320.68      304.69     30.22 o 
  -6  -7   1      209.11      219.85     12.42 o 
  -5  -7   1       38.53       27.33      6.31 o 
  -4  -7   1      235.61      253.54     10.75 o 
  -3  -7   1     1172.18     1245.37     22.30 o 
  -2  -7   1       36.05       35.61     10.72 o 
  -1  -7   1      824.16      795.41     16.68 o 
   0  -7   1       67.38       71.69      7.19 o 
   1  -7   1       42.94       35.22      6.04 o 
   2  -7   1      396.46      374.81     15.16 o 
   3  -7   1      509.62      480.64     15.60 o 
   4  -7   1      295.33      262.26     12.82 o 
   5  -7   1      609.66      597.44     18.46 o 
   6  -7   1       81.61       73.66     10.94 o 
   7  -7   1        0.03        4.44     14.14 o 
   8  -7   1      335.99      314.16     34.52 o 
 -10  -6   1       15.88        8.39     19.55 o 
  -9  -6   1       34.57       57.74     22.25 o 
  -8  -6   1      133.63       91.69     14.59 o 
  -7  -6   1      280.92      296.55     16.16 o 
  -6  -6   1       15.64       14.93      5.77 o 
  -5  -6   1       60.61       57.15      7.34 o 
  -4  -6   1     1084.32     1119.09     20.27 o 
  -3  -6   1      469.84      454.64     12.18 o 
  -2  -6   1      333.19      332.70     10.18 o 
  -1  -6   1      384.78      391.88     18.45 o 
   0  -6   1      480.91      428.96      8.62 o 
   1  -6   1      124.86      142.52      5.88 o 
   2  -6   1     1656.41     1595.42     31.21 o 
   3  -6   1      517.57      505.82     14.02 o 
   4  -6   1     1272.36     1231.51     24.98 o 
   5  -6   1     1385.18     1365.97     27.18 o 
   6  -6   1      399.29      377.50     15.06 o 
   7  -6   1      122.68      142.00     29.36 o 
   8  -6   1      510.35      529.75     37.36 o 
   9  -6   1       14.09       15.53     16.29 o 
 -10  -5   1      103.46      140.37     30.09 o 
  -9  -5   1        0.35       -7.90     13.10 o 
  -8  -5   1       31.86       25.89     12.03 o 
  -7  -5   1       89.62       97.16     10.37 o 
  -6  -5   1      473.66      449.43     15.29 o 
  -5  -5   1     1226.62     1233.17     23.91 o 
  -4  -5   1     3508.78     3621.66     43.51 o 
  -3  -5   1       15.48        7.23      3.82 o 
  -2  -5   1      444.48      448.44     11.47 o 
  -1  -5   1     2186.48     2283.13     29.19 o 
   0  -5   1      750.71      777.29     10.97 o 
   1  -5   1     2545.96     2447.70     24.16 o 
   2  -5   1     1006.97      985.85     17.64 o 
   3  -5   1      355.85      342.78      8.30 o 
   4  -5   1      433.00      418.21     11.73 o 
   5  -5   1     1200.90     1191.73     21.52 o 
   6  -5   1        0.73       -4.53      4.53 o 
   7  -5   1      963.74      914.30     36.12 o 
   8  -5   1      113.28      116.16     14.57 o 
   9  -5   1        3.34       29.88     15.81 o 
 -10  -4   1      170.51      140.24     27.80 o 
  -9  -4   1        6.57        5.55     13.59 o 
  -8  -4   1       33.58       23.99      7.01 o 
  -7  -4   1      136.58      148.58      9.62 o 
  -6  -4   1      154.64      150.61     12.93 o 
  -5  -4   1     3100.21     3076.85     37.96 o 
  -4  -4   1      527.56      537.66     19.91 o 
  -3  -4   1      111.54      107.60      5.49 o 
  -2  -4   1      921.48      899.14     14.67 o 
  -1  -4   1     2772.84     2612.45     30.90 o 
   0  -4   1      205.54      229.02      5.24 o 
   1  -4   1     1847.47     1674.63     17.15 o 
   2  -4   1      564.79      612.55     10.22 o 
   3  -4   1      506.20      493.32      9.97 o 
   4  -4   1     1969.80     1963.81     24.70 o 
   5  -4   1      131.84      131.93      7.01 o 
   6  -4   1      928.42      868.41     32.80 o 
   7  -4   1     1363.58     1385.68     27.62 o 
   8  -4   1      225.17      232.23     14.63 o 
   9  -4   1        0.85       -3.27      9.52 o 
 -11  -3   1      118.16       93.10     25.44 o 
 -10  -3   1       74.71       49.98     19.13 o 
  -9  -3   1        0.09       -1.34      8.73 o 
  -8  -3   1      157.00      144.40     11.90 o 
  -7  -3   1      124.72      122.18     10.82 o 
  -6  -3   1      699.75      685.84     16.65 o 
  -5  -3   1     1302.06     1307.66     16.43 o 
  -4  -3   1     1876.35     1939.09     20.81 o 
  -3  -3   1     1666.90     1657.59     21.54 o 
  -2  -3   1    14760.05    14937.16    143.23 o 
  -1  -3   1     1153.57     1108.59     18.54 o 
   0  -3   1     1505.76     1450.97     14.42 o 
   1  -3   1     2474.03     2482.36     26.01 o 
   2  -3   1      388.86      397.37      7.57 o 
   3  -3   1     2170.84     2154.79     24.45 o 
   4  -3   1     4702.28     4570.91     48.95 o 
   5  -3   1       11.55       15.86      3.24 o 
   6  -3   1      717.18      725.92     15.96 o 
   7  -3   1      589.95      593.27     15.04 o 
   8  -3   1      160.16      163.71     12.23 o 
   9  -3   1      282.26      243.32     19.47 o 
  10  -3   1      254.58      296.55     35.56 o 
 -11  -2   1      164.50      205.12     32.44 o 
 -10  -2   1       42.26       56.50     19.20 o 
  -9  -2   1       63.05       58.63     11.95 o 
  -8  -2   1      869.17      882.49     24.87 o 
  -7  -2   1       30.03       20.73      6.23 o 
  -6  -2   1      956.60     1016.18     20.19 o 
  -5  -2   1      434.02      425.69      9.71 o 
  -4  -2   1       14.16        6.91      2.26 o 
  -3  -2   1     8264.44     8409.08     69.49 o 
  -2  -2   1     5567.38     5685.20     57.26 o 
  -1  -2   1       36.22       49.41      3.22 o 
   0  -2   1      262.84      239.85      6.29 o 
   1  -2   1     1108.65     1050.06     11.43 o 
   2  -2   1       52.85       52.70      2.81 o 
   3  -2   1     4456.24     4336.35     42.11 o 
   4  -2   1     3534.42     3758.43     38.28 o 
   5  -2   1     1326.72     1293.60     17.88 o 
   6  -2   1      772.65      789.69     15.70 o 
   7  -2   1      745.03      740.04     16.16 o 
   8  -2   1        0.78       -2.41      4.33 o 
   9  -2   1      856.29      898.32     27.56 o 
  10  -2   1       75.78       61.07     20.59 o 
  11  -2   1        2.41        4.37     12.62 o 
 -11  -1   1      121.64       95.05     17.66 o 
 -10  -1   1       12.43       -4.65      8.64 o 
  -9  -1   1      306.34      266.26     23.98 o 
  -8  -1   1      395.75      385.09     16.95 o 
  -7  -1   1      154.85      147.03     10.37 o 
  -6  -1   1      341.15      323.97     15.66 o 
  -5  -1   1      759.22      832.24     13.89 o 
  -4  -1   1     1273.99     1148.34     16.00 o 
  -3  -1   1     8281.52     8476.84     94.00 o 
  -2  -1   1     2975.24     3239.28     33.84 o 
  -1  -1   1     1823.34     1862.54     22.10 o 
   0  -1   1    14286.25    14435.24    138.47 o 
   1  -1   1     5008.99     5062.59     61.08 o 
   2  -1   1     1429.64     1529.45     17.42 o 
   3  -1   1     5075.79     5299.75     77.16 o 
   4  -1   1        6.45        7.89      2.14 o 
   5  -1   1      952.32      882.11     14.25 o 
   6  -1   1     3707.09     3835.17     49.77 o 
   7  -1   1      774.51      764.86     21.68 o 
   8  -1   1      279.67      275.40     13.51 o 
   9  -1   1      235.15      239.51     15.16 o 
  10  -1   1       19.61        7.09      9.36 o 
  11  -1   1       15.86        8.68     10.47 o 
 -11   0   1        4.14        6.19     11.18 o 
 -10   0   1      343.16      322.67     25.26 o 
  -9   0   1      821.72      773.22     34.89 o 
  -8   0   1       38.71       25.55      7.01 o 
  -7   0   1       68.66       65.27      7.86 o 
  -6   0   1     1574.01     1613.30     20.86 o 
  -5   0   1      154.01      138.41      5.16 o 
  -4   0   1     5411.67     5695.14     58.49 o 
  -3   0   1     4754.71     4973.86     51.07 o 
  -2   0   1      971.37     1021.19     12.97 o 
  -1   0   1     5280.25     5779.41     54.86 o 
   0   0   1     4999.35     5515.32     88.16 o 
   1   0   1      908.73      882.96     11.46 o 
   2   0   1     1976.08     1990.97     23.28 o 
   3   0   1      161.68      141.48      4.41 o 
   4   0   1       15.63       16.89      2.01 o 
   5   0   1     2509.85     2406.30     25.80 o 
   6   0   1     6337.22     6400.99     75.78 o 
   7   0   1      180.14      168.69     11.52 o 
   8   0   1      281.56      273.43     13.21 o 
   9   0   1      208.98      189.25     16.34 o 
  10   0   1      107.96      142.45     24.12 o 
  11   0   1      159.58      169.06     22.60 o 
 -11   1   1        1.58        5.29     11.26 o 
 -10   1   1      929.78      942.91     40.16 o 
  -9   1   1      243.14      282.70     28.64 o 
  -8   1   1      143.89      143.10     11.82 o 
  -7   1   1      104.46      113.02      8.43 o 
  -6   1   1     1448.72     1527.89     19.28 o 
  -5   1   1      685.80      707.99     11.04 o 
  -4   1   1     3483.98     3578.91     69.49 o 
  -3   1   1     1900.47     1941.04     19.56 o 
  -2   1   1      223.07      218.83      4.41 o 
  -1   1   1     5436.61     5925.51     52.68 o 
   0   1   1      236.94      276.60      3.62 o 
   1   1   1     1623.69     1580.26     16.09 o 
   2   1   1     4518.08     4488.61     43.95 o 
   3   1   1      941.94      873.93     11.93 o 
   4   1   1       80.53       78.86      4.31 o 
   5   1   1     4717.91     4821.88     46.13 o 
   6   1   1      669.71      661.57     14.67 o 
   7   1   1      415.77      383.47     12.13 o 
   8   1   1      910.56      932.09     23.53 o 
   9   1   1      649.92      658.99     26.97 o 
  10   1   1        2.44       -1.53     10.95 o 
  11   1   1      103.68       87.07     23.29 o 
 -10   2   1      206.96      188.03     21.07 o 
  -9   2   1       36.24       49.54     10.50 o 
  -8   2   1      140.25      132.89     11.73 o 
  -7   2   1     1713.72     1639.77     30.20 o 
  -6   2   1      166.74      170.95     11.29 o 
  -5   2   1     1006.57     1002.74     14.49 o 
  -4   2   1     2111.16     2151.36     24.89 o 
  -3   2   1     1718.27     1781.78     17.69 o 
  -2   2   1     3632.50     3764.32     31.50 o 
  -1   2   1    16058.48    16258.01    122.10 o 
   0   2   1     2397.82     2435.74     25.02 o 
   1   2   1     1505.00     1483.21     11.89 o 
   2   2   1       72.43       84.47      2.88 o 
   3   2   1     1592.12     1476.55     16.20 o 
   4   2   1     2117.12     2114.42     22.64 o 
   5   2   1     1335.64     1368.87     18.81 o 
   6   2   1       50.94       47.67      5.11 o 
   7   2   1      548.86      532.14     14.31 o 
   8   2   1     2568.02     2578.98     58.19 o 
   9   2   1      131.28      162.12     15.22 o 
  10   2   1       42.25       31.96     15.67 o 
  11   2   1       40.65       47.62     19.62 o 
 -10   3   1      236.05      204.57     38.78 o 
  -9   3   1      208.62      243.45     22.43 o 
  -8   3   1     1234.70     1225.23     38.64 o 
  -7   3   1      494.18      472.86     20.47 o 
  -6   3   1       57.07       52.27      5.85 o 
  -5   3   1       93.96       98.89      5.09 o 
  -4   3   1     1726.52     1733.40     20.36 o 
  -3   3   1       16.18       14.41      2.47 o 
  -2   3   1     9073.62     9323.81     77.98 o 
  -1   3   1     5910.65     5785.53     78.15 o 
   0   3   1        2.04        0.12      1.46 o 
   1   3   1        3.79        3.11      1.33 o 
   2   3   1     2061.75     2131.04     20.21 o 
   3   3   1      144.63      146.24      4.57 o 
   4   3   1     2546.86     2566.43     27.16 o 
   5   3   1      148.66      147.07      5.84 o 
   6   3   1        8.61        4.43      3.55 o 
   7   3   1     1053.56     1037.33     21.72 o 
   8   3   1     1185.44     1226.50     36.55 o 
   9   3   1       15.85       14.68      9.29 o 
  10   3   1      184.62      188.41     27.80 o 
  11   3   1       75.52       55.39     19.69 o 
 -10   4   1      262.21      339.26     39.65 o 
  -9   4   1        3.34       -2.67     10.54 o 
  -8   4   1      482.20      498.11     20.65 o 
  -7   4   1       24.07       17.11      5.52 o 
  -6   4   1      169.67      164.33      8.96 o 
  -5   4   1      978.88      980.51     16.62 o 
  -4   4   1     1027.41     1041.29     16.35 o 
  -3   4   1     1490.37     1460.86     19.47 o 
  -2   4   1     4308.89     4370.11     41.53 o 
  -1   4   1     2316.78     2305.35     21.71 o 
   0   4   1       13.60       11.62      2.10 o 
   1   4   1     5396.52     5001.78     41.75 o 
   2   4   1     2744.99     2457.39     22.96 o 
   3   4   1      650.12      646.13      9.40 o 
   4   4   1      119.02      121.34      4.72 o 
   5   4   1      241.59      222.41      7.91 o 
   6   4   1      367.54      360.86     13.69 o 
   7   4   1     1287.68     1333.63     54.29 o 
   8   4   1       65.36       77.25     11.82 o 
   9   4   1      115.01      118.43     16.29 o 
  10   4   1      361.23      280.12     33.20 o 
  11   4   1       97.81       99.27     24.68 o 
  -9   5   1      265.45      271.46     36.19 o 
  -8   5   1      288.17      239.18     19.29 o 
  -7   5   1      408.76      432.75     18.11 o 
  -6   5   1      445.04      419.66     14.75 o 
  -5   5   1      474.52      452.81     12.35 o 
  -4   5   1      139.32      123.24      6.47 o 
  -3   5   1     1129.91     1054.78     16.63 o 
  -2   5   1     1006.89      976.62     15.27 o 
  -1   5   1      449.34      398.61      7.58 o 
   0   5   1     2823.61     2823.16     26.82 o 
   1   5   1     6118.14     6378.11     53.18 o 
   2   5   1       65.83       81.55      4.01 o 
   3   5   1       35.73       22.86      3.53 o 
   4   5   1      210.04      230.05      7.29 o 
   5   5   1       24.27       17.64      3.76 o 
   6   5   1      814.94      812.55     18.29 o 
   7   5   1      327.19      348.34     14.92 o 
   8   5   1        2.06       -1.67      6.98 o 
   9   5   1       71.89       75.30     13.14 o 
  10   5   1      309.30      292.67     35.49 o 
  11   5   1       20.81       21.28     18.16 o 
  -8   6   1      272.79      329.62     36.88 o 
  -7   6   1      138.02      146.03     17.35 o 
  -6   6   1      329.43      333.22     14.26 o 
  -5   6   1      152.73      147.19     14.38 o 
  -4   6   1      625.98      607.12     14.95 o 
  -3   6   1      370.57      370.78     10.22 o 
  -2   6   1     1213.09     1203.54     18.52 o 
  -1   6   1       20.60       13.57      3.03 o 
   0   6   1     3368.70     3260.09     33.76 o 
   1   6   1     1776.50     1708.92     21.02 o 
   2   6   1       45.46       50.10      5.32 o 
   3   6   1      240.19      200.59      8.35 o 
   4   6   1      856.86      837.98     16.27 o 
   5   6   1       80.89       74.53      6.28 o 
   6   6   1       22.06       32.23      6.46 o 
   7   6   1       35.59       37.34      9.04 o 
   8   6   1       47.92       36.85     10.00 o 
   9   6   1      210.13      207.62     29.95 o 
  10   6   1      128.93      137.53     28.63 o 
  -7   7   1       60.30       88.18     20.59 o 
  -6   7   1      357.34      338.61     15.28 o 
  -5   7   1      176.83      202.87     15.08 o 
  -4   7   1      175.68      149.24     13.09 o 
  -3   7   1       41.08       41.53      6.38 o 
  -2   7   1      614.15      594.47     14.74 o 
  -1   7   1     1092.47     1092.77     18.21 o 
   0   7   1      859.04      876.04     14.66 o 
   1   7   1      306.00      291.77      8.58 o 
   2   7   1       76.55       78.76      5.82 o 
   3   7   1     1387.26     1478.67     26.87 o 
   4   7   1      225.20      224.82     15.45 o 
   5   7   1       15.83       17.82      5.51 o 
   6   7   1       17.11       20.87      7.31 o 
   7   7   1        6.68        1.47      8.22 o 
   8   7   1       56.29       89.70     21.70 o 
   9   7   1      191.64      218.98     31.75 o 
  10   7   1       10.72       30.02     17.19 o 
  -7   8   1      173.99      214.89     29.74 o 
  -6   8   1      145.36      172.98     18.81 o 
  -5   8   1      117.93      124.28     18.56 o 
  -4   8   1       20.83       16.83      7.31 o 
  -3   8   1      325.01      373.29     17.00 o 
  -2   8   1      290.63      280.29     23.38 o 
  -1   8   1      355.11      358.55     12.44 o 
   0   8   1      476.21      526.45     13.05 o 
   1   8   1      171.96      169.99      8.25 o 
   2   8   1      458.19      425.24     12.97 o 
   3   8   1      828.31      819.86     20.20 o 
   4   8   1        3.85        6.10      5.02 o 
   5   8   1        9.41        6.56      5.62 o 
   6   8   1       58.54       67.32     12.99 o 
   7   8   1        1.16        7.00     14.14 o 
   8   8   1       19.78       33.07     18.92 o 
   9   8   1       47.23       28.84     19.20 o 
  -6   9   1      181.13      184.15     49.43 o 
  -5   9   1       19.86       32.59     12.49 o 
  -4   9   1      168.91      195.59     19.99 o 
  -3   9   1      149.25      141.33     13.22 o 
  -2   9   1      174.44      154.41     14.79 o 
  -1   9   1        2.64        3.67      6.56 o 
   0   9   1      394.29      398.67     18.36 o 
   1   9   1       96.68      115.71      8.54 o 
   2   9   1      390.27      444.10     14.40 o 
   3   9   1      118.53      111.22      9.80 o 
   4   9   1        3.15        1.95      5.51 o 
   5   9   1       78.99       86.18     11.55 o 
   6   9   1      105.75      122.56     23.36 o 
   7   9   1        6.86       14.21     16.08 o 
   8   9   1       23.30       18.58     19.41 o 
  -5  10   1       53.61       67.74     16.60 o 
  -4  10   1      125.41      120.90     33.52 o 
  -3  10   1       16.69       14.21     11.39 o 
  -2  10   1        0.99       -9.43      9.43 o 
  -1  10   1       98.00       84.98     11.66 o 
   0  10   1        0.56       -1.13      6.94 o 
   1  10   1      107.87      114.15     13.88 o 
   2  10   1      192.56      190.55     23.16 o 
   3  10   1       56.61       63.17      8.72 o 
   4  10   1        3.84        7.44      8.09 o 
   5  10   1      125.63      108.33     13.29 o 
   6  10   1        7.40       -8.53     15.11 o 
   7  10   1       16.18       13.86     18.51 o 
  -3  11   1       22.88       45.21     23.60 o 
  -2  11   1       11.33       12.98     12.16 o 
  -1  11   1      118.37      144.10     22.15 o 
   0  11   1       29.71       15.41     11.11 o 
   1  11   1        1.32       -0.30     11.02 o 
   2  11   1       61.79       53.93     14.35 o 
   3  11   1        0.10       -5.72     10.32 o 
   4  11   1       30.53       18.78     12.08 o 
   5  11   1       50.07       47.40     11.71 o 
   6  11   1        5.87      -14.83     17.33 o 
   0  12   1        7.35       10.86     23.64 o 
   1  12   1        7.98        7.51     11.86 o 
   2  12   1        7.32       19.23     13.06 o 
   3  12   1        0.31        3.39     12.03 o 
  -3 -11   2        0.83       -9.36     14.49 o 
  -2 -11   2       24.35       43.52     12.54 o 
  -1 -11   2       10.90        6.96     15.25 o 
   0 -11   2       48.60       49.68     15.35 o 
   1 -11   2       43.64       49.04     15.83 o 
  -5 -10   2       68.03       65.72     21.49 o 
  -4 -10   2        0.04       -9.43     12.89 o 
  -3 -10   2       46.27       26.20     16.43 o 
  -2 -10   2        5.44        8.33     12.69 o 
  -1 -10   2       18.36       26.24     11.15 o 
   0 -10   2       53.19       71.40     15.51 o 
   1 -10   2      197.53      233.40     22.77 o 
   2 -10   2       38.94       25.54     13.07 o 
   3 -10   2       94.12      118.96     20.28 o 
   4 -10   2       16.92       38.26     14.86 o 
  -7  -9   2       13.31        3.12     21.56 o 
  -6  -9   2       34.11       39.58     18.65 o 
  -5  -9   2      151.69      148.62     25.65 o 
  -4  -9   2       92.86       92.39     25.72 o 
  -3  -9   2       59.37       53.08     12.36 o 
  -2  -9   2        1.64        4.79      7.43 o 
  -1  -9   2        2.20        2.72      7.52 o 
   0  -9   2      208.60      212.65     15.62 o 
   1  -9   2       35.14       41.45      9.60 o 
   2  -9   2      332.87      360.96     19.05 o 
   3  -9   2      123.59      133.28     14.33 o 
   4  -9   2        8.01       10.38     10.74 o 
   5  -9   2       62.79       50.30     14.61 o 
   6  -9   2      270.77      275.83     35.56 o 
  -8  -8   2        1.19       -6.10     19.34 o 
  -7  -8   2       56.09       45.34     22.04 o 
  -6  -8   2      165.84      170.59     15.41 o 
  -5  -8   2        1.35       -4.92      7.22 o 
  -4  -8   2      123.51      116.26     28.53 o 
  -3  -8   2      138.50      161.42     18.08 o 
  -2  -8   2        5.82        5.60      5.60 o 
  -1  -8   2      206.55      235.66     12.50 o 
   0  -8   2      293.70      287.72     16.41 o 
   1  -8   2      100.95      123.42     15.63 o 
   2  -8   2      226.62      258.46     15.69 o 
   3  -8   2      465.22      510.67     22.39 o 
   4  -8   2       11.36        6.45      7.62 o 
   5  -8   2      220.51      230.48     20.85 o 
   6  -8   2       97.19      127.20     24.82 o 
   7  -8   2      177.67      247.68     34.24 o 
  -8  -7   2        0.50        1.87     18.30 o 
  -7  -7   2      269.65      275.83     22.66 o 
  -6  -7   2      187.26      193.92     15.09 o 
  -5  -7   2       60.12       69.80     16.34 o 
  -4  -7   2       34.91       41.26      6.95 o 
  -3  -7   2      540.23      545.83     21.93 o 
  -2  -7   2      215.28      180.18     10.31 o 
  -1  -7   2      633.29      639.03     17.33 o 
   0  -7   2        4.35       13.24      5.26 o 
   1  -7   2       86.05       73.50      9.22 o 
   2  -7   2      415.06      451.95     24.70 o 
   3  -7   2      817.62      853.33     25.12 o 
   4  -7   2      330.03      304.71     16.13 o 
   5  -7   2      504.22      498.31     25.77 o 
   6  -7   2        0.17       -0.93      8.99 o 
   7  -7   2       28.38       23.98     16.29 o 
   8  -7   2      263.64      314.92     34.31 o 
  -9  -6   2        5.28        6.31     18.86 o 
  -8  -6   2       14.16       -8.87     15.53 o 
  -7  -6   2      234.88      254.83     20.35 o 
  -6  -6   2        3.18        0.90      6.14 o 
  -5  -6   2      108.73      106.29      8.84 o 
  -4  -6   2      392.56      397.23     13.71 o 
  -3  -6   2      138.51      131.55     10.13 o 
  -2  -6   2      746.88      799.90     17.55 o 
  -1  -6   2      927.99      941.40     18.03 o 
   0  -6   2       48.68       51.39      5.29 o 
   1  -6   2      333.57      366.23     11.92 o 
   2  -6   2     1389.94     1345.93     23.56 o 
   3  -6   2       37.77       28.15      5.09 o 
   4  -6   2      792.21      804.22     22.28 o 
   5  -6   2      609.76      614.33     21.03 o 
   6  -6   2       28.60       24.37     12.69 o 
   7  -6   2       64.23       51.56     11.83 o 
   8  -6   2      309.24      349.58     33.41 o 
   9  -6   2      184.06      233.40     30.78 o 
 -10  -5   2       71.97       56.22     23.92 o 
  -9  -5   2        7.23       -4.85     15.25 o 
  -8  -5   2      249.00      258.32     24.02 o 
  -7  -5   2       15.26       22.29      7.49 o 
  -6  -5   2       37.99       21.63      5.95 o 
  -5  -5   2      652.92      697.63     17.77 o 
  -4  -5   2     1740.95     1812.13     30.32 o 
  -3  -5   2       31.98       26.41      4.38 o 
  -2  -5   2      263.29      256.94      8.63 o 
  -1  -5   2      430.46      420.87     10.47 o 
   0  -5   2      721.56      709.70     12.53 o 
   1  -5   2     1993.25     1983.79     27.43 o 
   2  -5   2     1485.65     1466.57     22.61 o 
   3  -5   2      381.37      350.02     10.53 o 
   4  -5   2      765.43      753.45     16.06 o 
   5  -5   2     1303.52     1273.67     29.16 o 
   6  -5   2        1.03       -2.84      6.48 o 
   7  -5   2      705.98      736.21     30.02 o 
   8  -5   2       38.07       41.66     15.39 o 
   9  -5   2      108.69       90.67     20.87 o 
 -10  -4   2       94.54       91.64     25.09 o 
  -9  -4   2      121.85      116.39     25.79 o 
  -8  -4   2      114.90      119.41     14.74 o 
  -7  -4   2       48.42       50.44      8.68 o 
  -6  -4   2        0.27        0.82      4.66 o 
  -5  -4   2     1754.81     1801.99     30.17 o 
  -4  -4   2      744.88      749.53     14.58 o 
  -3  -4   2      472.05      467.21     11.34 o 
  -2  -4   2      162.02      154.18      7.03 o 
  -1  -4   2      299.85      292.71      8.00 o 
   0  -4   2     1258.87     1247.53     19.77 o 
   1  -4   2     7086.57     6991.94     66.08 o 
   2  -4   2       22.30       23.60      3.27 o 
   3  -4   2      711.69      686.91     17.88 o 
   4  -4   2     1142.62     1143.04     18.94 o 
   5  -4   2     1121.27     1084.39     25.54 o 
   6  -4   2      418.56      388.38     19.07 o 
   7  -4   2     1048.66     1109.19     33.76 o 
   8  -4   2       10.28       -6.19      6.19 o 
   9  -4   2       24.64       23.64     14.35 o 
 -10  -3   2        0.50       -7.69     13.45 o 
  -9  -3   2       97.45       66.14     11.22 o 
  -8  -3   2      243.49      256.24     18.96 o 
  -7  -3   2       13.14        9.92      5.30 o 
  -6  -3   2     1199.04     1155.94     24.23 o 
  -5  -3   2      944.87      967.59     19.74 o 
  -4  -3   2      591.76      639.77     12.42 o 
  -3  -3   2      816.81      858.43     14.19 o 
  -2  -3   2     2974.74     2939.13     30.39 o 
  -1  -3   2      232.52      215.28      5.23 o 
   0  -3   2     2211.18     2079.65     22.84 o 
   1  -3   2      961.74      905.24     12.76 o 
   2  -3   2     3473.60     3680.83     34.30 o 
   3  -3   2     2407.82     2476.60     27.04 o 
   4  -3   2     5640.72     5661.96     55.56 o 
   5  -3   2       20.62       16.05      3.67 o 
   6  -3   2     1227.05     1288.14     24.34 o 
   7  -3   2      684.69      682.84     25.56 o 
   8  -3   2        5.99        3.95      6.12 o 
   9  -3   2      249.59      272.97     20.06 o 
 -10  -2   2        0.81       -8.21      9.51 o 
  -9  -2   2       38.11       33.23     10.96 o 
  -8  -2   2      411.68      400.24     21.92 o 
  -7  -2   2      315.27      339.03     15.26 o 
  -6  -2   2     1740.52     1807.75     32.67 o 
  -5  -2   2      512.55      542.66     12.13 o 
  -4  -2   2      118.79      107.29      4.58 o 
  -3  -2   2     2145.23     2299.28     31.77 o 
  -2  -2   2     6722.42     6767.72     67.96 o 
  -1  -2   2      977.65     1005.17     11.51 o 
   0  -2   2      484.89      414.94      6.91 o 
   1  -2   2        2.56        3.45      1.66 o 
   2  -2   2      859.75      771.32     12.59 o 
   3  -2   2    13470.69    14208.91    124.90 o 
   4  -2   2     1441.38     1433.75     16.62 o 
   5  -2   2      525.45      500.29     10.09 o 
   6  -2   2      492.13      497.02     12.08 o 
   7  -2   2      866.36      856.12     27.01 o 
   8  -2   2        0.60        2.06      5.21 o 
   9  -2   2      928.00      995.01     34.42 o 
  10  -2   2        0.21        5.20     13.93 o 
  11  -2   2       87.41       92.96     26.13 o 
 -10  -1   2        2.56       12.30     10.50 o 
  -9  -1   2      138.90      130.57     13.07 o 
  -8  -1   2       49.04       53.42     10.52 o 
  -7  -1   2     1178.84     1174.60     27.81 o 
  -6  -1   2     1852.20     1868.38     41.92 o 
  -5  -1   2      251.56      276.33      9.58 o 
  -4  -1   2      524.06      453.31      9.88 o 
  -3  -1   2     3605.07     3552.40     35.22 o 
  -2  -1   2     6171.56     6937.77     68.70 o 
  -1  -1   2     2704.47     2807.14     32.52 o 
   0  -1   2      685.61      593.99      8.27 o 
   1  -1   2      191.68      168.38      3.72 o 
   2  -1   2     3123.52     3047.74     34.38 o 
   3  -1   2     4712.29     4588.61     42.65 o 
   4  -1   2     2002.64     2305.55     24.52 o 
   5  -1   2     2327.87     2438.73     29.33 o 
   6  -1   2     3227.91     3378.97     44.97 o 
   7  -1   2      800.89      842.03     21.34 o 
   8  -1   2      473.09      470.58     16.95 o 
   9  -1   2      512.17      520.44     17.10 o 
  10  -1   2       18.60       32.03     14.63 o 
  11  -1   2       98.51       76.18     22.32 o 
 -10   0   2      177.00      188.00     37.40 o 
  -9   0   2      274.38      281.10     20.33 o 
  -8   0   2       32.93       29.56      7.64 o 
  -7   0   2      420.48      454.67     14.91 o 
  -6   0   2      880.67      860.85     17.28 o 
  -5   0   2       21.70       35.31      4.54 o 
  -4   0   2     5201.17     5780.33     60.68 o 
  -3   0   2     5021.86     5265.77     54.37 o 
  -2   0   2      204.07      196.77      4.65 o 
  -1   0   2      509.31      514.91      7.59 o 
   0   0   2     9422.92     9630.66    126.17 o 
   1   0   2       45.75       41.14      2.58 o 
   2   0   2     5100.73     4973.21     63.59 o 
   3   0   2      667.60      629.37      9.42 o 
   4   0   2      825.86      822.74     12.47 o 
   5   0   2     5700.00     5904.07     61.28 o 
   6   0   2     2839.59     2792.74     38.28 o 
   7   0   2       14.79       26.18      5.43 o 
   8   0   2      386.76      370.77     14.85 o 
   9   0   2      171.31      170.85     11.94 o 
  10   0   2        0.21        7.14     12.20 o 
  11   0   2      269.26      240.09     44.64 o 
 -10   1   2      175.19      153.86     20.03 o 
  -9   1   2      162.73      167.84     16.64 o 
  -8   1   2       75.40       64.07      9.58 o 
  -7   1   2      163.06      182.89     10.37 o 
  -6   1   2      526.71      546.24     13.37 o 
  -5   1   2     2154.91     2168.32     23.89 o 
  -4   1   2    10458.49    11092.48     86.93 o 
  -3   1   2     1184.97     1274.18     17.35 o 
  -2   1   2      661.91      728.89      9.22 o 
  -1   1   2      452.81      439.39      6.34 o 
   0   1   2    17079.66    17524.13    390.28 o 
   1   1   2     5716.70     5761.52    133.65 o 
   2   1   2     1446.04     1299.11     14.25 o 
   3   1   2       18.61       31.34      2.99 o 
   4   1   2      712.33      620.28     10.24 o 
   5   1   2     4123.16     4064.77     44.11 o 
   6   1   2      113.71      118.56      9.58 o 
   7   1   2     1243.73     1262.54     26.60 o 
   8   1   2      715.79      706.06     20.18 o 
   9   1   2      297.37      285.30     14.41 o 
  10   1   2       27.07       32.51     13.59 o 
  11   1   2      328.38      302.52     34.11 o 
 -10   2   2      103.75      114.53     21.45 o 
  -9   2   2      309.45      274.51     28.59 o 
  -8   2   2      143.73      161.19     12.98 o 
  -7   2   2      495.50      446.30     15.24 o 
  -6   2   2       28.52       21.55      4.30 o 
  -5   2   2     2364.02     2484.81     27.00 o 
  -4   2   2     2202.28     2255.96     22.36 o 
  -3   2   2      121.74      120.87      3.87 o 
  -2   2   2     3238.31     3320.83     28.39 o 
  -1   2   2     9213.55     9649.17     73.92 o 
   0   2   2      491.60      544.24      6.02 o 
   1   2   2     1379.16     1325.49     14.38 o 
   2   2   2     2882.81     2770.78     24.55 o 
   3   2   2       30.81       25.16      2.60 o 
   4   2   2     3946.73     3952.34     41.77 o 
   5   2   2     3276.97     3224.34     36.48 o 
   6   2   2       52.36       63.55      5.46 o 
   7   2   2     1182.95     1182.37     25.42 o 
   8   2   2      612.64      618.98     18.95 o 
   9   2   2      225.49      214.89     21.84 o 
  10   2   2      142.08       96.70     20.45 o 
  11   2   2      110.03       95.32     23.36 o 
 -10   3   2      150.74      140.51     22.15 o 
  -9   3   2      112.93      124.14     17.67 o 
  -8   3   2      135.19      141.08     12.86 o 
  -7   3   2      855.44      822.02     21.23 o 
  -6   3   2      441.81      452.60     11.25 o 
  -5   3   2      823.19      844.85     13.59 o 
  -4   3   2     1058.56     1040.21     14.62 o 
  -3   3   2      241.71      283.91      6.12 o 
  -2   3   2    14334.35    15089.83    115.48 o 
  -1   3   2     4135.51     3856.32     32.50 o 
   0   3   2     1416.80     1401.16     17.05 o 
   1   3   2      142.06      155.12      3.41 o 
   2   3   2     5527.49     5601.80     44.95 o 
   3   3   2     1394.21     1326.55     15.28 o 
   4   3   2     3928.58     3657.50     35.87 o 
   5   3   2      246.01      268.97      7.14 o 
   6   3   2      137.48      124.96      8.97 o 
   7   3   2      626.05      643.21     18.12 o 
   8   3   2      541.32      536.50     17.78 o 
   9   3   2      163.80      172.08     15.66 o 
  10   3   2      208.37      188.21     26.90 o 
  11   3   2       17.26       13.66     16.50 o 
 -10   4   2      209.40      217.99     24.57 o 
  -9   4   2        2.14        0.19      9.73 o 
  -8   4   2      314.67      284.14     17.12 o 
  -7   4   2      453.31      436.80     18.31 o 
  -6   4   2      455.97      445.81     11.91 o 
  -5   4   2      359.41      396.86     10.58 o 
  -4   4   2      880.27      882.44     13.91 o 
  -3   4   2     1552.80     1510.30     18.72 o 
  -2   4   2     4330.35     4409.03     48.69 o 
  -1   4   2      147.11      145.03      4.61 o 
   0   4   2      809.53      794.87     10.57 o 
   1   4   2     1691.95     1497.35     15.36 o 
   2   4   2     1497.41     1393.34     13.98 o 
   3   4   2     1780.61     1689.88     18.17 o 
   4   4   2     2011.97     2019.12     22.85 o 
   5   4   2        9.85        4.56      3.26 o 
   6   4   2      647.75      654.04     29.21 o 
   7   4   2     1614.58     1561.27     43.19 o 
   8   4   2      189.83      178.04     11.63 o 
   9   4   2      245.95      226.47     17.26 o 
  10   4   2       28.42       19.62     15.39 o 
  11   4   2       34.10       22.25     17.33 o 
  -9   5   2      202.65      209.97     30.15 o 
  -8   5   2      199.93      185.16     20.19 o 
  -7   5   2       31.93       23.63      6.48 o 
  -6   5   2       39.54       32.48      5.58 o 
  -5   5   2     1834.86     1765.78     29.82 o 
  -4   5   2       72.99       73.93      6.02 o 
  -3   5   2     2216.59     2094.99     26.35 o 
  -2   5   2     1288.88     1158.50     18.57 o 
  -1   5   2      112.53       92.53      4.33 o 
   0   5   2     3521.33     3664.81     35.15 o 
   1   5   2     2876.33     2900.82     25.39 o 
   2   5   2      445.59      473.70     10.17 o 
   3   5   2      174.07      200.73      5.86 o 
   4   5   2      743.11      853.42     12.62 o 
   5   5   2       55.35       56.18      4.85 o 
   6   5   2     1225.36     1233.85     26.54 o 
   7   5   2      702.23      760.28     21.07 o 
   8   5   2        4.46       -3.84      5.48 o 
   9   5   2       30.43       31.14     13.38 o 
  10   5   2       68.05       77.15     22.39 o 
  11   5   2        4.97      -10.40     12.76 o 
  -9   6   2      372.16      426.60     45.47 o 
  -8   6   2      186.02      190.91     32.65 o 
  -7   6   2       73.00       96.32     12.76 o 
  -6   6   2      246.51      279.13     11.97 o 
  -5   6   2      989.60      970.18     20.20 o 
  -4   6   2      650.55      627.35     15.28 o 
  -3   6   2      525.52      543.59     13.56 o 
  -2   6   2     1054.47     1073.61     20.48 o 
  -1   6   2        1.07        3.89      2.97 o 
   0   6   2     2085.29     1994.46     23.26 o 
   1   6   2      346.14      305.95      9.32 o 
   2   6   2      656.61      595.15     10.93 o 
   3   6   2       99.50       83.44      5.26 o 
   4   6   2      631.80      618.83     13.55 o 
   5   6   2      274.97      269.72      9.53 o 
   6   6   2     1369.85     1420.29     26.33 o 
   7   6   2       51.99       56.94      8.91 o 
   8   6   2       87.86       99.36     13.21 o 
   9   6   2      136.26       90.81     21.70 o 
  10   6   2      147.33      150.63     28.63 o 
  -8   7   2      136.09      142.11     31.12 o 
  -7   7   2       46.40       57.22     15.04 o 
  -6   7   2      311.47      300.74     14.70 o 
  -5   7   2        5.56        8.56      5.11 o 
  -4   7   2      124.98      106.35     10.35 o 
  -3   7   2     1349.51     1288.11     30.92 o 
  -2   7   2      147.64      154.15      8.35 o 
  -1   7   2      819.82      790.54     17.23 o 
   0   7   2     1212.90     1244.27     24.28 o 
   1   7   2       87.19       87.60      6.03 o 
   2   7   2      347.20      397.50     10.62 o 
   3   7   2      379.26      426.26     12.00 o 
   4   7   2      270.98      266.36     13.01 o 
   5   7   2      403.78      432.34     13.94 o 
   6   7   2      342.63      398.91     14.20 o 
   7   7   2        0.02        1.21      5.46 o 
   8   7   2       71.67      101.76     22.46 o 
   9   7   2      218.40      225.08     30.64 o 
  10   7   2       10.71       -0.76     14.83 o 
  -7   8   2      429.79      654.80     44.64 o 
  -6   8   2      166.02      191.24     19.60 o 
  -5   8   2       45.89       50.51     10.28 o 
  -4   8   2       71.94       77.34      8.83 o 
  -3   8   2      962.71      997.66     23.74 o 
  -2   8   2       37.53       40.44      6.24 o 
  -1   8   2      654.87      646.57     16.81 o 
   0   8   2      425.98      442.92     11.98 o 
   1   8   2      122.57      128.16      7.43 o 
   2   8   2      144.03      131.19      7.61 o 
   3   8   2      228.68      231.52     10.21 o 
   4   8   2      275.56      272.37     12.15 o 
   5   8   2       83.08       74.05      8.02 o 
   6   8   2      115.00      113.21     11.05 o 
   7   8   2        2.14        3.14      8.69 o 
   8   8   2      272.78      229.38     31.68 o 
   9   8   2       65.18       87.21     23.64 o 
  -6   9   2       36.78       42.62     14.19 o 
  -5   9   2        1.49       -4.84      9.61 o 
  -4   9   2      172.64      165.10     31.26 o 
  -3   9   2      116.73      114.22     11.95 o 
  -2   9   2      139.13      129.22      9.49 o 
  -1   9   2      664.45      697.09     17.45 o 
   0   9   2      111.51      113.29      7.82 o 
   1   9   2        9.02       15.03      4.88 o 
   2   9   2      395.22      439.07     16.33 o 
   3   9   2       68.01       58.17      7.70 o 
   4   9   2      139.49      158.73     10.54 o 
   5   9   2       15.62       19.83      6.86 o 
   6   9   2       77.63      106.22     15.45 o 
   7   9   2       70.62       96.98     22.67 o 
   8   9   2      163.06      140.24     28.63 o 
   9   9   2        6.07        0.69     17.26 o 
  -5  10   2      165.15      155.48     20.27 o 
  -4  10   2      185.35      192.76     42.39 o 
  -3  10   2       22.98       36.16     15.77 o 
  -2  10   2       58.13       49.97     12.79 o 
  -1  10   2      295.24      292.99     22.94 o 
   0  10   2       74.93       80.29      9.40 o 
   1  10   2      166.48      174.18     11.25 o 
   2  10   2      158.65      161.97     10.42 o 
   3  10   2       14.20        3.63      6.03 o 
   4  10   2        1.10       -4.04      6.75 o 
   5  10   2       26.40       13.33      9.00 o 
   6  10   2       20.57        4.87     14.59 o 
   7  10   2       49.98       53.31     21.49 o 
   8  10   2       37.88       50.26     23.08 o 
  -3  11   2        7.63       13.26     13.19 o 
  -2  11   2       31.66       36.87     17.12 o 
  -1  11   2      154.62      181.23     20.97 o 
   0  11   2        3.94        0.70      9.97 o 
   1  11   2      258.09      300.90     24.31 o 
   2  11   2       10.52       11.57     10.56 o 
   3  11   2        3.24        0.29      8.17 o 
   4  11   2       28.18       41.07     10.88 o 
   5  11   2       38.75       34.68     10.75 o 
   6  11   2       40.29       47.17     15.31 o 
  -1  12   2       43.02       41.34     26.45 o 
   0  12   2       34.64       26.23     12.82 o 
   1  12   2       61.87       60.83     35.84 o 
   2  12   2       42.99       49.58     14.99 o 
   3  12   2        5.34        7.96     12.60 o 
   4  12   2       29.79       40.63     23.08 o 
  -4 -10   3        6.61        2.63     14.77 o 
  -3 -10   3       97.10       65.58     21.28 o 
  -2 -10   3        3.28       -3.05     13.73 o 
  -1 -10   3       73.60       58.11     14.48 o 
   0 -10   3       41.15       52.06     14.36 o 
   1 -10   3       55.14       86.16     16.49 o 
   2 -10   3       10.17       10.49     12.28 o 
   3 -10   3       62.68       33.44     14.39 o 
  -6  -9   3        2.69      -10.88     14.35 o 
  -5  -9   3        0.84        0.21     14.00 o 
  -4  -9   3       66.05       53.86     19.55 o 
  -3  -9   3       66.89       54.90     18.92 o 
  -2  -9   3       11.44       24.96     15.18 o 
  -1  -9   3       48.69       44.58     10.00 o 
   0  -9   3      191.26      200.78     23.44 o 
   1  -9   3        3.03       -0.37      9.85 o 
   2  -9   3      212.93      210.16     21.27 o 
   3  -9   3       50.31       40.08     12.85 o 
   4  -9   3        2.82       -1.86     11.16 o 
   5  -9   3        3.53       -6.92     11.08 o 
  -7  -8   3       21.27       19.05     14.80 o 
  -6  -8   3       57.73       47.28     17.95 o 
  -5  -8   3        5.23        5.13     12.69 o 
  -4  -8   3       31.09       17.11     10.05 o 
  -3  -8   3        1.05        5.09      8.22 o 
  -2  -8   3       63.77       90.13     14.39 o 
  -1  -8   3      293.36      306.35     16.56 o 
   0  -8   3      224.19      221.07     20.55 o 
   1  -8   3      137.14      147.76     17.98 o 
   2  -8   3      293.60      320.38     17.36 o 
   3  -8   3       53.85       49.47      9.72 o 
   4  -8   3        2.41       -2.53      9.17 o 
   5  -8   3      138.70      140.17     27.94 o 
   6  -8   3       21.29       25.23     17.33 o 
  -8  -7   3        5.44       11.37     20.59 o 
  -7  -7   3      145.70      153.81     19.42 o 
  -6  -7   3       62.77       60.49     32.72 o 
  -5  -7   3       47.73       39.72      8.52 o 
  -4  -7   3        5.19        3.76      7.84 o 
  -3  -7   3       23.36       17.10      8.18 o 
  -2  -7   3      109.64       89.79     13.67 o 
  -1  -7   3      957.06     1016.92     28.05 o 
   0  -7   3       43.10       41.56      8.20 o 
   1  -7   3      285.20      274.26     14.84 o 
   2  -7   3      266.16      263.84     14.84 o 
   3  -7   3       99.51       92.32     10.73 o 
   4  -7   3      129.61      146.88     12.66 o 
   5  -7   3      331.21      299.46     17.84 o 
   6  -7   3        8.74        1.73     11.72 o 
   7  -7   3        3.58       -0.35     15.39 o 
  -9  -6   3       12.33        7.83     18.92 o 
  -8  -6   3      142.60       96.70     26.34 o 
  -7  -6   3      211.95      261.17     21.88 o 
  -6  -6   3        0.01       -6.52      6.52 o 
  -5  -6   3       83.42       88.21     10.36 o 
  -4  -6   3       26.78       35.16      7.29 o 
  -3  -6   3       19.08       13.67      7.77 o 
  -2  -6   3      286.52      294.65     13.94 o 
  -1  -6   3      276.81      245.76     12.79 o 
   0  -6   3      369.18      386.33     16.89 o 
   1  -6   3      597.36      629.84     16.92 o 
   2  -6   3      628.91      639.03     17.21 o 
   3  -6   3       30.32       20.20      5.71 o 
   4  -6   3      976.45      943.97     24.83 o 
   5  -6   3       79.89       88.12     10.15 o 
   6  -6   3       23.09       18.34      9.22 o 
   7  -6   3       92.73      103.50     21.49 o 
   8  -6   3      178.56      154.03     26.34 o 
  -9  -5   3       21.75       18.92     19.90 o 
  -8  -5   3      361.20      428.75     41.59 o 
  -7  -5   3      106.79      101.82     11.50 o 
  -6  -5   3        7.65       11.78      6.73 o 
  -5  -5   3      253.53      281.36     15.16 o 
  -4  -5   3      331.32      365.49     15.39 o 
  -3  -5   3       84.01       77.68      6.87 o 
  -2  -5   3      437.72      401.77     10.86 o 
  -1  -5   3      214.11      186.60     16.88 o 
   0  -5   3      205.94      198.52      9.88 o 
   1  -5   3     2893.02     2837.65     36.43 o 
   2  -5   3     1758.44     1727.28     29.24 o 
   3  -5   3      217.42      200.35      9.95 o 
   4  -5   3      550.00      530.29     15.44 o 
   5  -5   3       10.24       17.49      5.35 o 
   6  -5   3        9.61        3.75      6.17 o 
   7  -5   3      517.60      551.04     26.31 o 
   8  -5   3       80.23      100.45     21.63 o 
   9  -5   3       80.05       64.19     19.48 o 
 -10  -4   3        0.24       -6.45     17.47 o 
  -9  -4   3      193.10      186.40     31.12 o 
  -8  -4   3      285.30      283.73     33.69 o 
  -7  -4   3       87.35       79.49     11.64 o 
  -6  -4   3      115.07      115.24     10.78 o 
  -5  -4   3      741.06      746.84     29.73 o 
  -4  -4   3      197.55      229.81     10.11 o 
  -3  -4   3      773.16      754.14     15.20 o 
  -2  -4   3       16.06       21.40      3.65 o 
  -1  -4   3       24.71       24.58      3.25 o 
   0  -4   3      294.10      267.71      7.23 o 
   1  -4   3     2491.52     2303.00     29.69 o 
   2  -4   3       23.39       25.45      3.91 o 
   3  -4   3     1427.39     1408.62     21.88 o 
   4  -4   3      268.89      260.96     10.49 o 
   5  -4   3      426.73      390.77     19.09 o 
   6  -4   3      709.94      649.19     24.35 o 
   7  -4   3      383.15      400.17     28.18 o 
   8  -4   3       97.56       88.94     13.19 o 
   9  -4   3      192.10      188.62     25.44 o 
  10  -4   3      150.87      125.82     25.23 o 
 -10  -3   3       11.92       10.41     12.94 o 
  -9  -3   3      218.69      225.92     32.03 o 
  -8  -3   3       55.19       54.58     16.50 o 
  -7  -3   3        3.73        2.64      5.73 o 
  -6  -3   3      751.60      701.21     24.47 o 
  -5  -3   3     1073.56     1069.81     31.75 o 
  -4  -3   3       13.56       12.64      3.97 o 
  -3  -3   3      907.94      886.56     14.83 o 
  -2  -3   3      117.38       86.16      4.65 o 
  -1  -3   3        9.59        7.94      2.11 o 
   0  -3   3     2828.56     2673.73     26.13 o 
   1  -3   3      128.90      105.81      4.46 o 
   2  -3   3      239.60      221.14      7.96 o 
   3  -3   3     3773.04     3735.90     38.79 o 
   4  -3   3     3235.42     3342.13     39.29 o 
   5  -3   3      117.01      113.47      8.01 o 
   6  -3   3      970.11      927.91     27.86 o 
   7  -3   3        2.64        8.21      6.85 o 
   8  -3   3       79.65       81.85     11.31 o 
   9  -3   3      283.37      267.65     28.35 o 
  10  -3   3      349.59      419.32     35.70 o 
 -10  -2   3       34.20       26.04     12.28 o 
  -9  -2   3       75.77       98.20     16.86 o 
  -8  -2   3       11.95        9.97      6.50 o 
  -7  -2   3      196.54      202.45     10.74 o 
  -6  -2   3     2458.09     2515.90     45.22 o 
  -5  -2   3      715.37      729.87     16.78 o 
  -4  -2   3       39.19       76.67      5.95 o 
  -3  -2   3      403.01      421.90      9.40 o 
  -2  -2   3      829.26      916.78     13.89 o 
  -1  -2   3     1948.88     1954.67     19.70 o 
   0  -2   3     1709.24     1718.58     17.26 o 
   1  -2   3      226.74      253.51      5.56 o 
   2  -2   3       56.52       38.05      2.27 o 
   3  -2   3     2404.28     2219.94     22.58 o 
   4  -2   3     1455.26     1393.17     17.49 o 
   5  -2   3     1120.49     1164.75     24.78 o 
   6  -2   3      249.21      256.05     11.47 o 
   7  -2   3      102.10      103.67      8.64 o 
   8  -2   3      242.04      236.58     23.23 o 
   9  -2   3      410.98      419.68     23.31 o 
  10  -2   3        4.31        4.58     14.28 o 
 -10  -1   3       39.66       42.92     29.29 o 
  -9  -1   3       82.71       75.51     14.81 o 
  -8  -1   3       24.35       24.51      7.71 o 
  -7  -1   3     1035.51     1005.24     23.40 o 
  -6  -1   3      765.12      767.56     21.33 o 
  -5  -1   3      176.87      181.81      7.50 o 
  -4  -1   3      223.61      185.78      6.80 o 
  -3  -1   3     1798.21     1855.97     23.52 o 
  -2  -1   3      103.42      102.32      4.08 o 
  -1  -1   3     7098.07     7097.76     65.59 o 
   0  -1   3        2.44        0.74      1.16 o 
   1  -1   3       77.35       87.38      3.15 o 
   2  -1   3     2500.86     2466.58     24.64 o 
   3  -1   3     3762.54     3553.65     37.19 o 
   4  -1   3      232.59      226.37      5.57 o 
   5  -1   3     3381.51     3465.10     43.97 o 
   6  -1   3      886.21      873.19     20.38 o 
   7  -1   3      322.79      316.24     12.88 o 
   8  -1   3      465.86      483.50     20.52 o 
   9  -1   3      219.69      235.01     16.52 o 
  10  -1   3      105.28      124.27     15.64 o 
  11  -1   3      192.33      163.39     28.14 o 
 -10   0   3       77.35       52.38     22.11 o 
  -9   0   3       86.71       98.63     23.22 o 
  -8   0   3      107.41      123.06     17.23 o 
  -7   0   3      849.88      892.18     21.62 o 
  -6   0   3      120.14      105.95      7.95 o 
  -5   0   3       22.67       13.74      3.55 o 
  -4   0   3     4986.77     5424.76     59.64 o 
  -3   0   3     3628.43     3839.83     35.46 o 
  -2   0   3        6.61        8.21      1.74 o 
  -1   0   3      399.09      416.44      6.96 o 
   0   0   3      272.22      240.07      5.40 o 
   1   0   3      802.14      807.30     26.72 o 
   2   0   3     8225.17     8247.92     90.14 o 
   3   0   3     3912.36     3993.13     36.82 o 
   4   0   3        4.37        0.60      1.80 o 
   5   0   3      384.52      326.62      9.07 o 
   6   0   3     1650.00     1660.92     30.10 o 
   7   0   3       90.90       92.29      7.83 o 
   8   0   3      523.56      524.85     19.94 o 
   9   0   3       20.42       19.77      6.47 o 
  10   0   3      203.75      209.90     24.61 o 
 -10   1   3      218.38      214.42     37.29 o 
  -9   1   3       14.06        2.75      9.21 o 
  -8   1   3      366.31      358.95     19.25 o 
  -7   1   3      380.00      379.06     12.73 o 
  -6   1   3      604.09      656.22     17.57 o 
  -5   1   3      496.77      437.08     17.97 o 
  -4   1   3     2747.41     2780.51     31.51 o 
  -3   1   3     1040.91     1151.15     15.20 o 
  -2   1   3      102.03      105.45      3.21 o 
  -1   1   3      129.41      113.06      5.50 o 
   0   1   3      758.00      780.18     13.22 o 
   1   1   3    12498.66    12422.67    482.99 o 
   2   1   3     1679.85     1684.69     21.86 o 
   3   1   3        8.81        6.75      1.47 o 
   4   1   3      533.66      503.48      9.23 o 
   5   1   3     2693.27     2607.33     30.36 o 
   6   1   3     1758.04     1688.48     30.16 o 
   7   1   3     1490.35     1523.35     29.98 o 
   8   1   3      212.89      202.88     11.56 o 
   9   1   3        8.14        2.53      5.32 o 
  10   1   3      114.97      114.93     21.35 o 
  11   1   3      300.77      367.82     35.98 o 
 -10   2   3      208.33      225.10     33.90 o 
  -9   2   3       49.02       26.68     11.86 o 
  -8   2   3      238.60      246.57     19.72 o 
  -7   2   3      355.47      353.09     18.21 o 
  -6   2   3       38.43       34.61      7.09 o 
  -5   2   3     2262.93     2325.00     44.56 o 
  -4   2   3      940.49      875.57     12.60 o 
  -3   2   3      302.21      329.59      6.20 o 
  -2   2   3     3340.12     3542.55     30.26 o 
  -1   2   3     3638.29     3858.12     37.76 o 
   0   2   3      316.06      346.53      7.42 o 
   1   2   3     4469.41     4190.38     51.06 o 
   2   2   3      414.77      400.92      9.37 o 
   3   2   3      163.21      187.28      4.19 o 
   4   2   3     3412.33     3441.96     36.54 o 
   5   2   3     5597.36     5458.31     56.60 o 
   6   2   3      159.84      148.18      8.20 o 
   7   2   3      120.05      114.32      8.38 o 
   8   2   3      200.01      214.73     11.62 o 
   9   2   3        0.31        0.58      5.42 o 
  10   2   3      280.86      252.12     28.56 o 
  11   2   3      102.54      100.65     22.95 o 
 -10   3   3       70.60       63.73     16.08 o 
  -9   3   3        2.39       -0.74      9.62 o 
  -8   3   3      432.50      436.45     20.32 o 
  -7   3   3      323.29      315.54     12.31 o 
  -6   3   3      522.79      518.81     14.03 o 
  -5   3   3     1739.49     1768.89     27.21 o 
  -4   3   3     1583.64     1682.31     20.35 o 
  -3   3   3      266.65      293.59      7.20 o 
  -2   3   3     1261.31     1168.26     13.10 o 
  -1   3   3     3257.62     3080.23     26.65 o 
   0   3   3     1093.80     1079.57     15.34 o 
   1   3   3      229.43      198.15      4.60 o 
   2   3   3      512.21      482.31      8.13 o 
   3   3   3     2798.78     2636.45     23.23 o 
   4   3   3     3500.79     3303.97     32.34 o 
   5   3   3      969.96     1069.52     23.97 o 
   6   3   3      154.18      160.27      8.68 o 
   7   3   3      322.06      309.70     12.48 o 
   8   3   3      772.80      762.80     46.13 o 
   9   3   3      224.01      222.00     12.83 o 
  10   3   3      179.12      175.59     25.58 o 
  11   3   3        0.28        3.05     14.28 o 
  -9   4   3        5.49       -6.59     10.21 o 
  -8   4   3      526.74      512.34     30.58 o 
  -7   4   3       37.64       38.63      6.42 o 
  -6   4   3      872.70      830.14     18.69 o 
  -5   4   3      730.00      715.22     15.61 o 
  -4   4   3      839.06      895.55     15.49 o 
  -3   4   3      669.02      640.10     11.04 o 
  -2   4   3     2193.10     2170.34     21.68 o 
  -1   4   3      269.06      344.35      6.23 o 
   0   4   3     2149.70     2220.09     19.15 o 
   1   4   3      709.76      648.60      7.11 o 
   2   4   3      887.29      841.10      9.43 o 
   3   4   3     3857.34     3807.06     32.91 o 
   4   4   3     2115.43     2049.09     22.60 o 
   5   4   3        0.18        8.86      3.51 o 
   6   4   3      321.01      352.06     18.53 o 
   7   4   3     1467.53     1408.40     28.89 o 
   8   4   3      361.31      349.77     14.60 o 
   9   4   3       82.50       83.31     16.34 o 
  10   4   3       34.83       52.48     18.58 o 
  11   4   3        9.01       -4.99     13.93 o 
  -9   5   3      285.31      255.91     25.26 o 
  -8   5   3      216.79      206.64     21.91 o 
  -7   5   3       20.55       13.16      6.37 o 
  -6   5   3      757.52      713.21     25.40 o 
  -5   5   3      752.69      723.11     16.34 o 
  -4   5   3        2.57       -0.03      3.12 o 
  -3   5   3     2357.74     2286.97     28.83 o 
  -2   5   3     2179.65     2053.33     26.64 o 
  -1   5   3      566.61      579.78      9.63 o 
   0   5   3       22.44        8.86      2.14 o 
   1   5   3     2120.50     2120.07     20.89 o 
   2   5   3      527.52      502.14      7.67 o 
   3   5   3     1775.79     1739.13     16.45 o 
   4   5   3      408.07      430.51     12.26 o 
   5   5   3      120.92      110.00      6.40 o 
   6   5   3      603.55      640.98     17.89 o 
   7   5   3      913.61      965.88     23.71 o 
   8   5   3       14.14       14.08      6.61 o 
   9   5   3       54.22       72.58     13.37 o 
  10   5   3       67.77       51.57     19.06 o 
  11   5   3       20.60       30.64     18.58 o 
  -8   6   3       58.37       35.43     15.11 o 
  -7   6   3        3.21        5.22      8.56 o 
  -6   6   3      547.09      540.92     21.25 o 
  -5   6   3       94.69       99.05      7.63 o 
  -4   6   3      655.49      639.93     18.69 o 
  -3   6   3     1235.27     1169.14     20.89 o 
  -2   6   3      749.41      791.07     19.53 o 
  -1   6   3       24.53       22.85      3.99 o 
   0   6   3     1041.63      995.24     17.49 o 
   1   6   3      457.55      425.59      9.01 o 
   2   6   3     1570.20     1513.51     21.01 o 
   3   6   3      412.48      374.92      8.92 o 
   4   6   3      356.62      342.65      9.87 o 
   5   6   3      522.76      529.02     12.94 o 
   6   6   3     1352.47     1392.40     25.94 o 
   7   6   3       80.26       76.00     10.84 o 
   8   6   3       30.60       31.23      7.44 o 
   9   6   3      102.23       88.25     20.52 o 
  10   6   3       94.48       81.17     21.84 o 
  11   6   3       14.75        6.72     16.57 o 
  -8   7   3       11.24       18.23     22.18 o 
  -7   7   3      171.44      185.22     16.92 o 
  -6   7   3      512.27      505.93     20.20 o 
  -5   7   3        8.40        5.84      4.56 o 
  -4   7   3     1077.99     1020.64     30.69 o 
  -3   7   3      508.53      466.62     16.78 o 
  -2   7   3      359.47      348.19     11.47 o 
  -1   7   3      500.45      503.97     13.06 o 
   0   7   3     1580.34     1521.58     26.58 o 
   1   7   3      126.19      133.78      6.82 o 
   2   7   3       35.14       36.68      4.50 o 
   3   7   3      445.54      483.37     11.69 o 
   4   7   3        3.73        1.98      3.64 o 
   5   7   3      865.81      850.38     17.33 o 
   6   7   3      412.16      424.01     16.48 o 
   7   7   3        1.06       -1.84      5.03 o 
   8   7   3       12.82       16.53      8.12 o 
   9   7   3      137.00      116.53     23.92 o 
  10   7   3        1.71       -6.24     14.97 o 
  -7   8   3      159.22      177.31     22.27 o 
  -6   8   3      144.64      122.65     14.08 o 
  -5   8   3       31.03       40.07      8.56 o 
  -4   8   3      366.63      382.58     13.95 o 
  -3   8   3      280.81      313.83     12.22 o 
  -2   8   3        3.48        4.86      4.39 o 
  -1   8   3      843.53      841.55     16.75 o 
   0   8   3      295.89      292.78     10.16 o 
   1   8   3       15.24       21.14      4.40 o 
   2   8   3      149.73      145.69      9.26 o 
   3   8   3      281.64      279.89     10.04 o 
   4   8   3      289.37      274.63     11.75 o 
   5   8   3      394.27      418.40     24.83 o 
   6   8   3       90.63       87.42      8.64 o 
   7   8   3       19.98       22.30      9.27 o 
   8   8   3      162.69      181.19     15.59 o 
   9   8   3       65.20       42.49     19.76 o 
  10   8   3        2.51      -12.69     12.69 o 
  -6   9   3        1.81        9.93     11.84 o 
  -5   9   3       78.41       66.36     15.51 o 
  -4   9   3      374.70      407.84     22.70 o 
  -3   9   3      200.62      205.47     11.39 o 
  -2   9   3      500.45      517.51     15.58 o 
  -1   9   3      280.49      273.17     11.45 o 
   0   9   3      141.77      159.18     10.23 o 
   1   9   3        5.08       -1.21      4.28 o 
   2   9   3      447.75      458.85     15.53 o 
   3   9   3       84.01       87.91      7.77 o 
   4   9   3      110.35      146.13     14.60 o 
   5   9   3      112.95      127.27      9.80 o 
   6   9   3        6.86        7.32      9.68 o 
   7   9   3       73.16       68.31     14.41 o 
   8   9   3      130.16      162.97     27.87 o 
   9   9   3       11.61       -1.53     15.60 o 
  -5  10   3       46.42       72.46     16.48 o 
  -4  10   3      223.50      254.99     23.60 o 
  -3  10   3        2.59       12.71     10.94 o 
  -2  10   3      240.22      254.41     16.19 o 
  -1  10   3      117.54      135.46     10.71 o 
   0  10   3       68.35       71.80      7.30 o 
   1  10   3      126.92      133.63      8.92 o 
   2  10   3      116.90      142.65     12.77 o 
   3  10   3        0.62        1.61      5.17 o 
   4  10   3       52.36       45.77      9.75 o 
   5  10   3       56.17       45.39      9.69 o 
   6  10   3        1.19       15.62     11.29 o 
   7  10   3      100.24      107.28     17.76 o 
   8  10   3       32.42       58.71     22.46 o 
  -3  11   3       34.29       34.83     13.92 o 
  -2  11   3      130.74      134.94     19.07 o 
  -1  11   3      133.39      155.62     19.77 o 
   0  11   3       36.83       42.62     11.22 o 
   1  11   3      112.41      138.21     19.23 o 
   2  11   3       24.55       14.74      7.45 o 
   3  11   3        0.47        5.54      8.30 o 
   4  11   3       57.40       69.64     12.08 o 
   5  11   3       43.71       45.29     22.36 o 
   6  11   3       18.16       17.68     19.03 o 
  -1  12   3       14.47       17.69     11.83 o 
   0  12   3       72.87       61.38     15.63 o 
   1  12   3       39.11       45.82     14.14 o 
   2  12   3       17.84       14.42     12.17 o 
   3  12   3        3.72        0.78      9.14 o 
   4  12   3       22.11       22.20     10.92 o 
  -2 -10   4        7.86       10.05     13.03 o 
  -1 -10   4       18.88       15.11     18.02 o 
   0 -10   4       24.81       22.23     14.53 o 
   1 -10   4       17.98       18.05     13.55 o 
   2 -10   4       12.22       12.15     13.65 o 
  -5  -9   4        4.89        3.47     15.11 o 
  -4  -9   4       50.62       48.59     19.76 o 
  -3  -9   4       57.57       60.59     21.21 o 
  -2  -9   4       10.60       -0.28     12.82 o 
  -1  -9   4       70.89       78.54     21.21 o 
   0  -9   4       30.42       32.14     12.00 o 
   1  -9   4       82.13       67.25     14.34 o 
   2  -9   4      157.55      161.38     20.01 o 
   3  -9   4       17.21        7.06     17.85 o 
   4  -9   4       10.03       18.63     13.31 o 
  -6  -8   4        1.99        1.66     15.11 o 
  -5  -8   4        3.43      -12.13     12.13 o 
  -4  -8   4      176.18      205.19     29.74 o 
  -3  -8   4        0.13       -2.77     11.16 o 
  -2  -8   4      124.77      127.88     15.83 o 
  -1  -8   4      146.37      162.05     14.08 o 
   0  -8   4      189.32      177.22     14.37 o 
   1  -8   4        3.26        0.83      7.63 o 
   2  -8   4      262.25      286.33     22.49 o 
   3  -8   4        7.46       10.39     10.70 o 
   4  -8   4       38.78       39.61     13.23 o 
   5  -8   4      209.31      191.88     29.53 o 
   6  -8   4      121.66      172.89     30.22 o 
  -7  -7   4       24.69       34.82     14.90 o 
  -6  -7   4       21.12       30.02     16.91 o 
  -5  -7   4      102.84       76.32     20.45 o 
  -4  -7   4       64.99       39.15     10.88 o 
  -3  -7   4        5.22       -4.35      7.34 o 
  -2  -7   4      135.79      136.46     18.34 o 
  -1  -7   4      576.19      628.12     38.45 o 
   0  -7   4       79.68       65.89      8.32 o 
   1  -7   4      366.37      409.89     18.11 o 
   2  -7   4       23.74       17.99      7.15 o 
   3  -7   4      190.33      170.75     13.10 o 
   4  -7   4      150.64      150.64     13.21 o 
   5  -7   4      253.94      307.58     32.10 o 
   6  -7   4        4.90        2.98     15.39 o 
   7  -7   4      223.56      246.78     32.44 o 
  -8  -6   4       29.64       56.98     23.64 o 
  -7  -6   4       80.17       79.95     26.27 o 
  -6  -6   4       12.99        4.40      9.48 o 
  -5  -6   4      110.82      104.01     11.47 o 
  -4  -6   4        1.30        2.91      7.82 o 
  -3  -6   4       20.42       16.30      8.20 o 
  -2  -6   4      989.40     1002.85     32.13 o 
  -1  -6   4      434.11      431.18     25.23 o 
   0  -6   4      245.18      215.80     11.00 o 
   1  -6   4      414.62      403.95     15.91 o 
   2  -6   4      284.87      292.56     12.65 o 
   3  -6   4      103.13       83.79      8.46 o 
   4  -6   4      872.29      898.65     22.34 o 
   5  -6   4      121.30      122.26     11.53 o 
   6  -6   4      283.14      242.07     28.98 o 
   7  -6   4      269.26      284.01     31.54 o 
   8  -6   4      327.81      365.39     36.25 o 
  -9  -5   4       14.03       17.82     18.99 o 
  -8  -5   4      154.16      157.64     30.71 o 
  -7  -5   4       87.08       96.79     26.69 o 
  -6  -5   4        7.03        2.66      7.01 o 
  -5  -5   4       47.43       55.91     11.51 o 
  -4  -5   4       56.41       77.32      9.33 o 
  -3  -5   4      285.18      263.30     17.72 o 
  -2  -5   4     1383.87     1507.24     38.58 o 
  -1  -5   4      257.18      255.24     10.83 o 
   0  -5   4      452.98      457.93     17.71 o 
   1  -5   4     1135.75     1089.55     30.34 o 
   2  -5   4      978.74      947.07     20.60 o 
   3  -5   4      359.55      365.31     13.03 o 
   4  -5   4      282.55      283.63     14.54 o 
   5  -5   4      103.42       77.19      9.48 o 
   6  -5   4      223.65      251.87     20.37 o 
   7  -5   4      432.12      474.06     25.85 o 
   8  -5   4      122.65      116.21     17.23 o 
   9  -5   4      348.37      295.17     33.07 o 
  -9  -4   4      145.07      132.08     24.30 o 
  -8  -4   4      205.23      226.26     33.00 o 
  -7  -4   4       12.91       10.07      7.50 o 
  -6  -4   4       17.44        4.74      6.17 o 
  -5  -4   4      137.17      135.03     12.79 o 
  -4  -4   4      205.50      237.30     12.75 o 
  -3  -4   4     1185.70     1080.52    106.98 o 
  -2  -4   4      252.53      268.36      9.94 o 
  -1  -4   4       18.31       19.62      4.40 o 
   0  -4   4     1775.45     1753.78     28.35 o 
   1  -4   4     2524.78     2448.99     36.06 o 
   2  -4   4       19.15       15.85      4.10 o 
   3  -4   4     1186.15     1130.91     22.05 o 
   4  -4   4      146.95      142.13      8.54 o 
   5  -4   4       52.97       50.89      7.30 o 
   6  -4   4      848.79      882.48     36.90 o 
   7  -4   4      801.63      832.27     29.10 o 
   8  -4   4      214.21      215.66     26.20 o 
   9  -4   4      490.79      529.61     40.48 o 
  -9  -3   4      314.65      308.40     26.37 o 
  -8  -3   4       65.17       78.33     19.24 o 
  -7  -3   4        0.32        2.79      5.90 o 
  -6  -3   4      216.41      207.81     12.92 o 
  -5  -3   4      534.54      517.58     18.00 o 
  -4  -3   4       62.68       56.69      7.19 o 
  -3  -3   4      949.59      918.51     24.64 o 
  -2  -3   4      105.41       80.53      4.90 o 
  -1  -3   4      248.16      235.07      6.83 o 
   0  -3   4     4833.29     4643.30     45.73 o 
   1  -3   4     4301.57     4116.52     45.64 o 
   2  -3   4      719.49      682.57     17.45 o 
   3  -3   4     1659.75     1698.48     27.09 o 
   4  -3   4      749.35      755.11     16.65 o 
   5  -3   4       26.17       23.32      5.32 o 
   6  -3   4      995.67      984.48     29.04 o 
   7  -3   4      394.67      363.68     25.75 o 
   8  -3   4      528.65      529.26     23.26 o 
   9  -3   4      323.17      428.61     34.59 o 
  10  -3   4      275.91      284.35     31.96 o 
 -10  -2   4      106.48      100.81     18.99 o 
  -9  -2   4      221.11      211.07     21.98 o 
  -8  -2   4      224.97      231.13     21.17 o 
  -7  -2   4      111.43       98.13     11.59 o 
  -6  -2   4      930.01      952.73     22.59 o 
  -5  -2   4      189.58      198.68     11.54 o 
  -4  -2   4      239.90      268.28     12.05 o 
  -3  -2   4      191.73      217.88      8.40 o 
  -2  -2   4      962.93     1104.07     22.94 o 
  -1  -2   4     2697.95     2840.41     25.56 o 
   0  -2   4     5186.32     5266.93     52.91 o 
   1  -2   4      574.19      584.62      9.22 o 
   2  -2   4     1858.21     1890.11     21.32 o 
   3  -2   4     2210.28     2149.72     28.19 o 
   4  -2   4      862.56      859.66     18.43 o 
   5  -2   4     1085.94     1088.83     27.59 o 
   6  -2   4      559.48      536.70     22.04 o 
   7  -2   4       37.46       36.84     11.75 o 
   8  -2   4      638.35      685.73     33.14 o 
   9  -2   4      896.87      938.12     47.69 o 
  10  -2   4        5.24       -5.13     12.34 o 
 -10  -1   4       96.59       87.51     18.67 o 
  -9  -1   4      103.66       90.28     16.57 o 
  -8  -1   4       86.58       58.05     13.43 o 
  -7  -1   4      883.00      860.81     21.29 o 
  -6  -1   4      794.04      797.75     23.17 o 
  -5  -1   4        2.04       -1.43      3.61 o 
  -4  -1   4      201.71      200.43      8.89 o 
  -3  -1   4      832.92      837.01     12.90 o 
  -2  -1   4        5.38        2.77      1.95 o 
  -1  -1   4     6860.59     6643.71     52.83 o 
   0  -1   4     2043.84     1934.19     20.99 o 
   1  -1   4      136.29      144.77      4.37 o 
   2  -1   4     4060.46     3968.58     40.72 o 
   3  -1   4     8941.50     8679.66     78.03 o 
   4  -1   4       55.76       65.29      3.38 o 
   5  -1   4     2732.63     2783.55     52.09 o 
   6  -1   4       94.89       98.32      9.03 o 
   7  -1   4       19.15       18.85      5.70 o 
   8  -1   4      797.45      852.01     75.35 o 
   9  -1   4     1076.18     1179.08     51.64 o 
  10  -1   4      226.73      230.91     26.76 o 
  11  -1   4      261.91      261.82     31.12 o 
 -10   0   4      100.54      101.67     28.84 o 
  -9   0   4       91.49       82.64     15.69 o 
  -8   0   4      128.28      112.91     14.60 o 
  -7   0   4     1390.34     1482.43     27.36 o 
  -6   0   4     1041.19     1073.59     20.73 o 
  -5   0   4       43.32       57.58      5.22 o 
  -4   0   4     1005.38     1028.23     20.18 o 
  -3   0   4     1111.92     1221.24     16.21 o 
  -2   0   4     1186.67     1242.38     15.06 o 
  -1   0   4     3119.70     3423.02     38.70 o 
   0   0   4     3194.19     3289.53     36.46 o 
   1   0   4     1480.28     1462.13     20.97 o 
   2   0   4    10074.08     9990.44    128.32 o 
   3   0   4     4364.59     4438.80     48.47 o 
   4   0   4     1011.07     1032.39     12.56 o 
   5   0   4     1073.48     1095.32     20.90 o 
   6   0   4      276.31      319.02     11.35 o 
   7   0   4      343.78      354.63     21.99 o 
   8   0   4     1052.58     1037.31     51.30 o 
   9   0   4        1.43        7.47      7.73 o 
  10   0   4      476.51      443.72     34.38 o 
 -10   1   4      212.51      223.33     28.87 o 
  -9   1   4       19.36       24.62     11.40 o 
  -8   1   4      454.62      439.61     27.50 o 
  -7   1   4      659.71      687.92     17.29 o 
  -6   1   4      523.81      573.70     14.58 o 
  -5   1   4      472.87      441.44     11.95 o 
  -4   1   4     2739.36     2890.45     35.82 o 
  -3   1   4       28.68       31.75      4.05 o 
  -2   1   4     1360.49     1464.35     26.49 o 
  -1   1   4      858.28      903.24     19.45 o 
   0   1   4       47.44       51.97      3.75 o 
   1   1   4     7492.52     7624.31    104.99 o 
   2   1   4    10686.65    10716.56     97.34 o 
   3   1   4       49.28       44.68      3.07 o 
   4   1   4     1688.17     1651.58     19.23 o 
   5   1   4     3079.65     3004.49     37.49 o 
   6   1   4       71.18       76.44      6.20 o 
   7   1   4     1953.05     1917.40     34.54 o 
   8   1   4      208.18      211.55     19.18 o 
   9   1   4       54.31       50.43      8.02 o 
  10   1   4      371.29      359.15     31.06 o 
 -10   2   4       88.87       67.31     24.33 o 
  -9   2   4       40.49       32.39     12.34 o 
  -8   2   4      535.71      496.12     29.21 o 
  -7   2   4      517.57      520.68     15.24 o 
  -6   2   4       36.83       37.46      5.29 o 
  -5   2   4     2372.59     2480.62     34.56 o 
  -4   2   4     3306.44     3587.24     43.96 o 
  -3   2   4      420.80      454.00      7.31 o 
  -2   2   4      966.22      997.64     14.00 o 
  -1   2   4     1677.49     1785.81     20.72 o 
   0   2   4      508.39      427.28      8.81 o 
   1   2   4    12743.80    12319.91    121.27 o 
   2   2   4     7370.54     7702.38     68.86 o 
   3   2   4      280.46      270.49      6.23 o 
   4   2   4     3019.03     3011.42     43.79 o 
   5   2   4     3610.28     3577.57     43.25 o 
   6   2   4       98.78      102.46      6.85 o 
   7   2   4     1064.11     1099.52     28.53 o 
   8   2   4        5.40       10.71      4.80 o 
   9   2   4      154.57      151.11     12.77 o 
  10   2   4      444.56      482.36     24.69 o 
  -9   3   4       55.18       44.34     14.29 o 
  -8   3   4      617.23      581.31     31.37 o 
  -7   3   4      460.19      438.56     14.28 o 
  -6   3   4      290.50      294.29     11.29 o 
  -5   3   4     2191.37     2238.52     32.56 o 
  -4   3   4      861.78      867.76     24.58 o 
  -3   3   4      115.74      139.04      4.85 o 
  -2   3   4     3179.89     3336.89     32.14 o 
  -1   3   4      352.49      316.70      7.21 o 
   0   3   4     2861.83     2885.62     28.43 o 
   1   3   4     3422.08     3417.78     35.25 o 
   2   3   4      170.26      183.83      6.88 o 
   3   3   4     1349.15     1239.84     18.58 o 
   4   3   4     7892.38     7925.68     88.51 o 
   5   3   4      607.20      640.75     12.08 o 
   6   3   4      744.32      735.89     17.40 o 
   7   3   4      580.85      538.63     15.94 o 
   8   3   4        1.39       -4.26      4.26 o 
   9   3   4      525.78      509.97     17.72 o 
  10   3   4      310.29      301.86     21.15 o 
  11   3   4        0.90       -3.19     13.31 o 
  -9   4   4       86.84       86.86     17.95 o 
  -8   4   4      413.35      430.32     29.54 o 
  -7   4   4        9.76        4.86      5.17 o 
  -6   4   4     1288.15     1254.12     24.06 o 
  -5   4   4     1310.45     1305.21     23.37 o 
  -4   4   4      358.40      375.29     11.28 o 
  -3   4   4      907.81      944.35     15.28 o 
  -2   4   4     4486.14     5104.39     51.16 o 
  -1   4   4      770.58      760.90     12.71 o 
   0   4   4     2959.13     2890.37     28.98 o 
   1   4   4     1457.90     1470.40     21.94 o 
   2   4   4       30.28       39.45      4.44 o 
   3   4   4     6134.20     6215.00     60.19 o 
   4   4   4     6487.56     6254.84     63.65 o 
   5   4   4        0.45        3.63      3.25 o 
   6   4   4      479.92      490.86     14.32 o 
   7   4   4      512.69      519.27     15.88 o 
   8   4   4        1.52       -2.02      4.63 o 
   9   4   4      643.30      698.96     27.27 o 
  10   4   4       47.18       33.01     10.64 o 
  11   4   4       64.19       29.25     16.08 o 
  -9   5   4      188.09      190.69     24.01 o 
  -8   5   4      162.64      159.00     51.09 o 
  -7   5   4      135.47      132.74     19.28 o 
  -6   5   4     1276.55     1204.16     24.12 o 
  -5   5   4     1060.34     1012.20     20.73 o 
  -4   5   4       26.69       18.39      4.01 o 
  -3   5   4     2331.78     2235.57     28.52 o 
  -2   5   4     1176.77     1035.91     16.32 o 
  -1   5   4      380.62      370.55      7.33 o 
   0   5   4     2645.37     2599.99     30.26 o 
   1   5   4      417.79      403.57      8.39 o 
   2   5   4      581.60      549.52      9.09 o 
   3   5   4     4243.10     4119.39     44.35 o 
   4   5   4      441.82      483.21      9.35 o 
   5   5   4      106.60       77.79     10.88 o 
   6   5   4     1432.33     1533.73     29.59 o 
   7   5   4      292.42      270.38     12.40 o 
   8   5   4      151.28      149.18     10.60 o 
   9   5   4      318.68      318.15     37.54 o 
  10   5   4        3.71        2.43     10.88 o 
  11   5   4       88.05       92.96     23.22 o 
  -8   6   4        0.05       -8.11     11.76 o 
  -7   6   4      146.58      119.84     14.12 o 
  -6   6   4      656.72      701.69     31.93 o 
  -5   6   4      374.54      364.87     14.39 o 
  -4   6   4      674.65      684.36     15.95 o 
  -3   6   4     1978.15     1931.02     32.24 o 
  -2   6   4      173.17      180.84      8.29 o 
  -1   6   4      233.13      252.10      8.56 o 
   0   6   4     2236.61     2408.12     28.28 o 
   1   6   4       62.71       64.19      3.53 o 
   2   6   4     2583.39     2456.01     24.52 o 
   3   6   4     1582.78     1519.20     19.36 o 
   4   6   4      132.93      105.03      5.40 o 
   5   6   4      710.61      735.90     16.57 o 
   6   6   4     1815.11     1823.48     49.87 o 
   7   6   4       50.17       45.55      7.30 o 
   8   6   4      180.21      186.47     12.02 o 
   9   6   4       37.85       30.68     15.39 o 
  10   6   4        0.00       -5.55     11.85 o 
  11   6   4      144.10       85.40     23.78 o 
  -8   7   4       18.95       19.79     14.40 o 
  -7   7   4      170.79      169.68     17.21 o 
  -6   7   4      502.82      525.04     24.82 o 
  -5   7   4        5.58       12.48      5.12 o 
  -4   7   4     1448.01     1327.06     24.34 o 
  -3   7   4      982.59      889.55     18.65 o 
  -2   7   4      129.61      139.69      8.02 o 
  -1   7   4      713.74      674.14     15.05 o 
   0   7   4      995.77      968.83     18.18 o 
   1   7   4      244.59      224.29     10.04 o 
   2   7   4     2147.09     2172.31     28.12 o 
   3   7   4      190.55      207.47      7.62 o 
   4   7   4        1.66        1.28      3.40 o 
   5   7   4      978.72     1049.66     21.57 o 
   6   7   4      419.07      467.76     18.29 o 
   7   7   4       11.46        9.34      5.26 o 
   8   7   4      214.21      233.23     15.87 o 
   9   7   4       13.27       21.88      9.42 o 
  10   7   4        6.82       -8.60     12.48 o 
  -7   8   4      430.43      437.69     24.64 o 
  -6   8   4       71.18       69.01     13.05 o 
  -5   8   4       86.53       73.38     10.90 o 
  -4   8   4      616.68      547.62     15.87 o 
  -3   8   4      370.92      365.47     13.00 o 
  -2   8   4       30.90       33.90      5.82 o 
  -1   8   4     1269.71     1212.19     25.49 o 
   0   8   4       91.15       87.25      6.24 o 
   1   8   4      253.70      238.05      9.13 o 
   2   8   4      769.21      805.09     15.88 o 
   3   8   4       15.48       13.41      4.12 o 
   4   8   4      381.53      399.63     19.99 o 
   5   8   4      794.02      828.29     26.93 o 
   6   8   4       66.06       68.95      7.83 o 
   7   8   4       57.94       66.62      8.11 o 
   8   8   4      167.52      156.95     15.42 o 
   9   8   4       23.61       20.89     16.64 o 
  10   8   4       48.47       34.11     19.90 o 
  -6   9   4       11.49        7.52     14.46 o 
  -5   9   4      141.97      130.76     13.24 o 
  -4   9   4      389.01      391.52     18.15 o 
  -3   9   4       57.16       65.11      9.54 o 
  -2   9   4      545.13      578.62     16.52 o 
  -1   9   4      678.16      673.07     15.72 o 
   0   9   4       16.15       17.01      4.76 o 
   1   9   4      172.70      172.39      9.85 o 
   2   9   4      350.38      375.38     11.92 o 
   3   9   4        1.37        8.98      4.64 o 
   4   9   4      824.11      868.67     28.00 o 
   5   9   4      111.55      107.42     10.50 o 
   6   9   4       17.87       11.23      9.52 o 
   7   9   4       48.61       54.55     10.94 o 
   8   9   4       95.32      116.36     14.42 o 
   9   9   4        0.35        5.61     16.57 o 
  -5  10   4      283.01      343.35     28.56 o 
  -4  10   4      148.16      151.26     16.61 o 
  -3  10   4        0.68       -6.05      7.27 o 
  -2  10   4      369.67      388.36     16.14 o 
  -1  10   4      112.13      118.17     10.43 o 
   0  10   4        0.22       -1.56      4.72 o 
   1  10   4      328.04      370.47     12.89 o 
   2  10   4       78.62       86.50      9.11 o 
   3  10   4       74.84       72.40      7.25 o 
   4  10   4      320.80      352.57     19.07 o 
   5  10   4       13.18       20.76     11.00 o 
   6  10   4        3.54       -5.86     10.37 o 
   7  10   4      106.64      116.42     18.31 o 
   8  10   4       22.21       30.91     14.16 o 
  -3  11   4       69.86       78.62     16.59 o 
  -2  11   4      158.74      155.45     20.53 o 
  -1  11   4       31.25       36.02      8.33 o 
   0  11   4       59.84       81.65      9.83 o 
   1  11   4      278.93      296.00     15.16 o 
   2  11   4        6.29        9.62      6.64 o 
   3  11   4       80.22       89.56     10.26 o 
   4  11   4       72.60       89.90     29.93 o 
   5  11   4        9.14       11.39     11.86 o 
   6  11   4       94.49       96.71     17.94 o 
   7  11   4       38.39       46.51     15.96 o 
  -1  12   4       28.14       40.10     13.42 o 
   0  12   4       89.76       90.46     17.74 o 
   1  12   4       41.80       50.55     15.43 o 
   2  12   4        4.07        4.74      8.11 o 
   3  12   4       67.02       61.85     10.98 o 
   4  12   4       25.77       21.97     11.24 o 
   5  12   4        0.25       -1.90     13.87 o 
  -3  -9   5       41.62       37.29     17.61 o 
  -2  -9   5        7.48        2.63     15.25 o 
  -1  -9   5       62.14       83.60     23.01 o 
   0  -9   5        1.89        4.16     16.08 o 
   1  -9   5        5.03       14.69     12.11 o 
   2  -9   5      130.11      148.56     28.53 o 
   3  -9   5       16.52       12.58     12.77 o 
  -5  -8   5       32.88       20.80     18.23 o 
  -4  -8   5      172.06      164.98     28.98 o 
  -3  -8   5        0.02       -3.12     14.70 o 
  -2  -8   5       58.43       31.06     16.15 o 
  -1  -8   5       50.86       45.47     18.99 o 
   0  -8   5       64.60       77.86     26.72 o 
   1  -8   5      169.27      179.66     19.20 o 
   2  -8   5      302.27      291.16     31.47 o 
   3  -8   5        5.00       -3.56     10.06 o 
   4  -8   5      154.72      211.28     22.04 o 
   5  -8   5       91.90       82.98     24.19 o 
  -6  -7   5        0.00        4.16     15.18 o 
  -5  -7   5      167.90      141.34     26.97 o 
  -4  -7   5       64.27       27.52     16.01 o 
  -3  -7   5        7.11       10.40     13.24 o 
  -2  -7   5      135.16      110.51     18.75 o 
  -1  -7   5      218.53      231.41     17.87 o 
   0  -7   5       27.16       31.42      7.51 o 
   1  -7   5      251.42      236.21     13.17 o 
   2  -7   5       15.30       16.87      7.70 o 
   3  -7   5      124.21      125.43     18.65 o 
   4  -7   5      260.96      283.10     22.74 o 
   5  -7   5      234.86      217.81     30.64 o 
   6  -7   5       41.95       42.56     18.37 o 
   7  -7   5      361.47      492.25     43.05 o 
  -7  -6   5       37.07       34.65     13.94 o 
  -6  -6   5       53.95       27.31     16.29 o 
  -5  -6   5      201.07      157.77     26.13 o 
  -4  -6   5        0.83        2.97      7.86 o 
  -3  -6   5      106.94      109.86     12.85 o 
  -2  -6   5      532.52      504.98     71.30 o 
  -1  -6   5      195.45      219.81     16.03 o 
   0  -6   5       99.18       93.38     13.13 o 
   1  -6   5      340.19      352.61     13.93 o 
   2  -6   5       14.53        9.43      5.64 o 
   3  -6   5      254.69      230.24     12.29 o 
   4  -6   5      971.00      986.98     40.46 o 
   5  -6   5       75.20       66.10     13.59 o 
   6  -6   5      443.70      445.04     38.06 o 
   7  -6   5      215.67      229.94     30.64 o 
   8  -6   5      101.69      116.67     25.37 o 
  -8  -5   5       53.34       55.66     24.75 o 
  -7  -5   5        3.61       12.02     15.04 o 
  -6  -5   5      284.56      267.94     56.29 o 
  -5  -5   5      179.68      198.74     21.19 o 
  -4  -5   5        2.42        1.94      6.87 o 
  -3  -5   5      371.97      324.38     29.70 o 
  -2  -5   5     1039.16     1101.17     32.65 o 
  -1  -5   5       57.43       44.65      6.35 o 
   0  -5   5      546.06      557.08     15.65 o 
   1  -5   5      303.64      297.24     11.98 o 
   2  -5   5      130.68      142.63      9.16 o 
   3  -5   5      261.63      279.41     11.97 o 
   4  -5   5      505.91      510.00     16.08 o 
   5  -5   5      336.80      303.02     14.83 o 
   6  -5   5      664.44      721.15     38.16 o 
   7  -5   5      370.29      337.25     23.89 o 
   8  -5   5       24.47       22.11     17.26 o 
  -8  -4   5       83.26       90.82     37.75 o 
  -7  -4   5        9.08        6.37     10.54 o 
  -6  -4   5       54.02       53.76      9.79 o 
  -5  -4   5      102.09      104.35     15.51 o 
  -4  -4   5      156.74      150.08     11.17 o 
  -3  -4   5     1507.30     1532.32     32.10 o 
  -2  -4   5      494.12      497.31     19.45 o 
  -1  -4   5      185.68      203.08      9.70 o 
   0  -4   5      645.78      610.97     21.16 o 
   1  -4   5      413.44      401.07     12.30 o 
   2  -4   5        0.39        3.29      3.98 o 
   3  -4   5     1706.38     1607.24     28.15 o 
   4  -4   5       32.31       37.75      6.34 o 
   5  -4   5      725.57      688.33     20.62 o 
   6  -4   5     1160.13     1168.83     34.24 o 
   7  -4   5      533.98      515.48     30.05 o 
   8  -4   5      166.89      165.17     54.00 o 
   9  -4   5      456.90      572.66     41.59 o 
  -9  -3   5      171.29      128.06     29.18 o 
  -8  -3   5       28.13       23.29      9.58 o 
  -7  -3   5       12.71        1.42      7.58 o 
  -6  -3   5       71.69       51.50      7.26 o 
  -5  -3   5       25.50       25.32      5.87 o 
  -4  -3   5     1288.38     1262.77     25.19 o 
  -3  -3   5     2711.11     2630.92     45.13 o 
  -2  -3   5       30.75       16.47      4.57 o 
  -1  -3   5      423.50      410.87     11.39 o 
   0  -3   5     2409.96     2324.27     33.59 o 
   1  -3   5     1189.21     1117.72     20.54 o 
   2  -3   5     1074.01     1082.95     20.04 o 
   3  -3   5      900.00      914.79     22.25 o 
   4  -3   5        5.27        2.79      3.58 o 
   5  -3   5      166.40      164.94     10.33 o 
   6  -3   5     1459.45     1493.82     32.09 o 
   7  -3   5        8.79        5.78      5.71 o 
   8  -3   5      917.22      849.39     45.75 o 
   9  -3   5      344.86      341.40     33.55 o 
  10  -3   5       38.43       47.83     19.83 o 
  -9  -2   5      195.02      198.19     23.62 o 
  -8  -2   5        7.41        9.04      8.53 o 
  -7  -2   5       40.90       33.90      7.39 o 
  -6  -2   5      318.87      333.36     14.00 o 
  -5  -2   5        4.19       -3.05      4.23 o 
  -4  -2   5      715.47      759.07     18.06 o 
  -3  -2   5      956.78     1092.66     21.02 o 
  -2  -2   5      422.89      444.67     11.66 o 
  -1  -2   5     2630.63     2647.12     34.88 o 
   0  -2   5     3984.29     4079.60     40.08 o 
   1  -2   5        9.32       12.20      2.08 o 
   2  -2   5      849.88      805.13     12.93 o 
   3  -2   5       52.23       39.14      4.17 o 
   4  -2   5        3.68        4.98      3.17 o 
   5  -2   5     2488.46     2379.82     40.94 o 
   6  -2   5      726.61      718.88     28.84 o 
   7  -2   5      618.53      616.58     22.39 o 
   8  -2   5     1023.99     1025.18     35.67 o 
   9  -2   5      410.63      468.95     36.53 o 
  10  -2   5        2.55      -10.54     12.82 o 
  -9  -1   5       88.50       67.84     16.00 o 
  -8  -1   5        1.67        1.74      7.69 o 
  -7  -1   5      266.18      259.05     13.33 o 
  -6  -1   5      252.45      265.71     12.46 o 
  -5  -1   5      278.29      281.66     11.89 o 
  -4  -1   5      578.40      557.08     14.83 o 
  -3  -1   5       85.89       60.53      6.57 o 
  -2  -1   5     2072.98     2174.26     32.11 o 
  -1  -1   5    10987.09    10931.58    100.10 o 
   0  -1   5     1913.73     1884.41     21.56 o 
   1  -1   5      410.03      399.87      8.12 o 
   2  -1   5     2014.23     1924.62     43.41 o 
   3  -1   5     1351.59     1292.16     25.64 o 
   4  -1   5      597.51      595.66     14.62 o 
   5  -1   5     2413.39     2442.89     46.48 o 
   6  -1   5       40.13       25.78      5.93 o 
   7  -1   5      311.79      335.19     25.61 o 
   8  -1   5     1046.25     1110.66     31.91 o 
   9  -1   5      153.03      166.99     23.71 o 
  10  -1   5      251.56      254.20     28.91 o 
  11  -1   5      311.99      314.51     33.97 o 
  -9   0   5       63.09       69.65     22.36 o 
  -8   0   5       57.80       55.44     11.09 o 
  -7   0   5      788.92      806.37     22.53 o 
  -6   0   5        7.35        7.12      4.89 o 
  -5   0   5      266.86      275.75     19.99 o 
  -4   0   5      761.55      813.50     18.00 o 
  -3   0   5       88.77       93.74      4.79 o 
  -2   0   5     1583.40     1745.78     31.77 o 
  -1   0   5     7758.04     8453.60    117.10 o 
   0   0   5      486.73      546.66     10.53 o 
   1   0   5     1615.66     1543.60     20.43 o 
   2   0   5     4372.72     4514.53     48.49 o 
   3   0   5      838.65      843.05     13.09 o 
   4   0   5     1016.40      941.20     16.68 o 
   5   0   5      225.83      210.14      9.25 o 
   6   0   5       80.77       63.59      6.96 o 
   7   0   5     1430.55     1418.79     53.55 o 
   8   0   5     1195.77     1199.89     32.19 o 
   9   0   5        3.86        1.39     11.51 o 
  10   0   5      566.78      580.70     39.10 o 
  11   0   5      128.36       98.16     22.53 o 
  -9   1   5        3.44        8.48     11.13 o 
  -8   1   5      421.06      386.71     24.11 o 
  -7   1   5      473.67      487.75     14.29 o 
  -6   1   5        0.68       -0.64      3.42 o 
  -5   1   5      162.63      169.53      8.38 o 
  -4   1   5      677.70      698.06     16.11 o 
  -3   1   5      647.57      697.01     11.98 o 
  -2   1   5     4128.18     4411.52     56.32 o 
  -1   1   5      924.90      974.22     19.00 o 
   0   1   5     1416.07     1622.97     40.84 o 
   1   1   5    10515.80    11245.01    112.89 o 
   2   1   5     5519.75     5582.37     54.00 o 
   3   1   5       81.44       73.11      4.27 o 
   4   1   5     1830.80     1760.92     36.31 o 
   5   1   5      236.69      242.26     12.23 o 
   6   1   5      215.53      222.53     15.57 o 
   7   1   5     1800.88     1791.04     37.27 o 
   8   1   5      670.83      708.67     23.12 o 
   9   1   5      179.41      153.37     18.65 o 
  10   1   5      419.96      474.08     35.08 o 
  11   1   5       75.76       71.12     20.52 o 
  -9   2   5      259.37      265.23     25.69 o 
  -8   2   5     1004.29     1043.40     33.78 o 
  -7   2   5      257.26      276.52     17.30 o 
  -6   2   5        1.20       -0.42      4.17 o 
  -5   2   5     1085.98     1110.97     17.98 o 
  -4   2   5       76.98       80.71      5.80 o 
  -3   2   5     1591.90     1656.71     29.39 o 
  -2   2   5     3271.01     3492.51     37.06 o 
  -1   2   5      714.97      779.62     12.11 o 
   0   2   5      312.01      258.42      7.41 o 
   1   2   5    13483.82    13434.68    122.11 o 
   2   2   5        1.24        1.78      1.71 o 
   3   2   5      848.58      785.41     11.81 o 
   4   2   5     1480.98     1506.73     25.36 o 
   5   2   5      387.40      390.27     18.13 o 
   6   2   5      430.97      409.41     11.59 o 
   7   2   5     1126.34     1158.92     35.79 o 
   8   2   5        4.01        0.52      4.43 o 
   9   2   5      506.14      507.08     19.33 o 
  10   2   5      412.92      371.28     32.10 o 
  11   2   5       86.79       77.36     21.84 o 
  -9   3   5      247.57      271.50     26.48 o 
  -8   3   5      667.52      700.96     28.33 o 
  -7   3   5       34.09       37.99      6.46 o 
  -6   3   5      289.73      288.18     11.61 o 
  -5   3   5     1329.33     1313.93     23.18 o 
  -4   3   5        5.98       18.85      3.91 o 
  -3   3   5      530.15      571.32     11.90 o 
  -2   3   5      942.09     1045.53     18.17 o 
  -1   3   5      168.88      213.71      6.77 o 
   0   3   5     5170.30     5538.89     50.52 o 
   1   3   5     4642.69     4503.58     45.64 o 
   2   3   5      206.63      268.53      7.72 o 
   3   3   5     3251.23     3442.86     33.73 o 
   4   3   5     2069.33     2064.74     29.34 o 
   5   3   5       17.81       17.89      5.59 o 
   6   3   5     1477.40     1412.37     25.31 o 
   7   3   5      231.73      224.78     12.64 o 
   8   3   5      124.53      115.61      8.69 o 
   9   3   5      447.70      455.32     16.63 o 
  10   3   5      666.25      714.71     30.37 o 
  11   3   5        0.81        4.92     14.90 o 
  -9   4   5      156.78      137.52     21.99 o 
  -8   4   5      235.08      261.40     22.52 o 
  -7   4   5      108.60      100.38     11.16 o 
  -6   4   5     1800.65     1737.70     29.80 o 
  -5   4   5      551.78      517.89     19.80 o 
  -4   4   5       10.08       12.14      3.89 o 
  -3   4   5      814.63      864.71     18.04 o 
  -2   4   5      335.13      351.29     12.34 o 
  -1   4   5     1441.64     1367.22     21.74 o 
   0   4   5     7050.50     6839.71     61.76 o 
   1   4   5     1746.94     1829.21     21.08 o 
   2   4   5       25.92       35.42      3.48 o 
   3   4   5     4113.07     4102.13     56.59 o 
   4   4   5      241.17      194.14     12.63 o 
   5   4   5      314.44      319.12     15.45 o 
   6   4   5      831.78      886.33     54.21 o 
   7   4   5       16.57       17.11      4.77 o 
   8   4   5       80.03       73.61      8.82 o 
   9   4   5      777.97      805.63     24.45 o 
  10   4   5      119.88       96.41     17.88 o 
  11   4   5       66.42       76.19     19.83 o 
  -8   5   5      114.02       98.06     15.25 o 
  -7   5   5      221.70      210.51     17.19 o 
  -6   5   5     1243.98     1201.28     24.41 o 
  -5   5   5       32.55       39.26      5.75 o 
  -4   5   5       94.56      105.72      7.06 o 
  -3   5   5     1507.12     1484.90     21.33 o 
  -2   5   5       68.68       46.91      5.59 o 
  -1   5   5     1388.67     1352.95     22.75 o 
   0   5   5     1725.47     1764.33     26.56 o 
   1   5   5       16.80       11.13      2.85 o 
   2   5   5      972.59      995.81     14.52 o 
   3   5   5     3739.51     3559.65     43.75 o 
   4   5   5       30.74       32.61      4.68 o 
   5   5   5      908.23      839.56     26.45 o 
   6   5   5      221.14      215.83     15.00 o 
   7   5   5        6.78        7.58      4.87 o 
   8   5   5      428.79      414.54     15.09 o 
   9   5   5      355.03      389.23     36.53 o 
  10   5   5        5.94        0.91     13.97 o 
  11   5   5       65.75       75.28     21.70 o 
  -8   6   5        5.79       10.00     13.07 o 
  -7   6   5      261.04      276.48     22.12 o 
  -6   6   5      359.82      365.04     18.15 o 
  -5   6   5        9.74        0.87      4.47 o 
  -4   6   5     1225.86     1202.36     25.46 o 
  -3   6   5      835.33      794.84     18.22 o 
  -2   6   5       97.15      106.32      7.97 o 
  -1   6   5      973.69      941.85     19.41 o 
   0   6   5      519.71      545.67     15.65 o 
   1   6   5       85.60       84.07      6.70 o 
   2   6   5     3222.65     3204.41     37.89 o 
   3   6   5     1943.50     1859.88     25.77 o 
   4   6   5       26.70       20.97      4.30 o 
   5   6   5      435.86      448.27     20.24 o 
   6   6   5       39.68       36.06      5.67 o 
   7   6   5       34.86       44.24      6.43 o 
   8   6   5      521.09      559.66     18.43 o 
   9   6   5       26.59       25.71     17.36 o 
  10   6   5       13.43       15.23     10.85 o 
  11   6   5      154.84      118.82     25.79 o 
  -7   7   5      450.79      431.11     24.29 o 
  -6   7   5      327.91      344.63     21.08 o 
  -5   7   5        7.36        8.23      5.80 o 
  -4   7   5     1170.41     1089.87     21.59 o 
  -3   7   5       15.86       14.17      4.47 o 
  -2   7   5      195.20      179.67     11.45 o 
  -1   7   5      867.33      844.98     26.90 o 
   0   7   5      335.05      327.56     13.90 o 
   1   7   5      522.69      525.74     21.59 o 
   2   7   5     1753.56     1726.76     28.48 o 
   3   7   5      125.18      135.03      7.84 o 
   4   7   5       10.28        7.39      4.15 o 
   5   7   5      643.29      697.63     21.92 o 
   6   7   5       79.14       94.19     12.78 o 
   7   7   5      236.82      255.75     12.62 o 
   8   7   5       76.48       82.09      9.04 o 
   9   7   5        0.04        2.68      9.04 o 
  10   7   5       44.73       26.26     13.59 o 
  -7   8   5      218.37      223.01     20.07 o 
  -6   8   5       42.53       52.15     12.57 o 
  -5   8   5      161.73      171.56     16.45 o 
  -4   8   5      360.71      352.73     21.77 o 
  -3   8   5       14.59        6.65      4.77 o 
  -2   8   5      496.96      461.77     17.10 o 
  -1   8   5      567.25      574.56     14.17 o 
   0   8   5        1.44       -1.92      4.20 o 
   1   8   5      766.05      769.92     20.63 o 
   2   8   5      509.54      497.08     15.11 o 
   3   8   5       18.06       13.16      5.13 o 
   4   8   5      288.61      308.09     16.50 o 
   5   8   5      707.08      733.20     23.59 o 
   6   8   5        6.71       -0.53      4.80 o 
   7   8   5       76.92       80.14      7.93 o 
   8   8   5        0.56        5.93      7.94 o 
   9   8   5        3.27       -2.04      8.49 o 
  10   8   5      112.52      117.01     26.83 o 
  -6   9   5       28.60       34.33     12.91 o 
  -5   9   5      381.68      369.27     22.88 o 
  -4   9   5      246.38      261.06     15.96 o 
  -3   9   5       15.94       17.00      7.44 o 
  -2   9   5      415.84      419.44     13.98 o 
  -1   9   5       46.70       42.99      8.35 o 
   0   9   5      193.45      191.53      8.74 o 
   1   9   5      467.56      453.75     13.51 o 
   2   9   5      232.33      237.10     12.83 o 
   3   9   5        9.39       10.16      4.23 o 
   4   9   5      511.38      561.10     13.88 o 
   5   9   5      138.69      136.78     10.12 o 
   6   9   5        2.11       -1.14      5.63 o 
   7   9   5       53.97       54.09     16.81 o 
   8   9   5        9.76        2.42      9.03 o 
   9   9   5       24.74       36.96     11.57 o 
  -5  10   5      117.47      116.99     16.70 o 
  -4  10   5       82.65       91.44     12.28 o 
  -3  10   5       17.93       20.76      8.84 o 
  -2  10   5      235.56      242.48     15.76 o 
  -1  10   5        5.66        9.81      4.89 o 
   0  10   5      248.84      231.15     14.23 o 
   1  10   5      172.77      187.49      9.61 o 
   2  10   5       41.43       47.32      6.41 o 
   3  10   5      133.25      136.11      8.49 o 
   4  10   5      259.08      273.28     13.29 o 
   5  10   5       15.24       33.99     10.92 o 
   6  10   5        3.32        5.65      9.68 o 
   7  10   5       87.10      118.71     31.96 o 
   8  10   5        3.16       -2.89     12.43 o 
  -3  11   5      139.00      135.91     14.18 o 
  -2  11   5      126.43      115.85     11.36 o 
  -1  11   5        2.12        0.96      7.05 o 
   0  11   5       73.52       75.57     13.60 o 
   1  11   5       40.28       51.95      8.73 o 
   2  11   5       28.30       26.27     10.21 o 
   3  11   5      164.69      173.70     12.81 o 
   4  11   5       83.65       78.68     11.03 o 
   5  11   5        2.05        0.56     10.34 o 
   6  11   5       40.59       81.53     16.35 o 
   7  11   5       48.22       42.66     14.71 o 
  -1  12   5        0.15        0.61      7.80 o 
   0  12   5       65.37       92.60     11.41 o 
   1  12   5        3.04        3.90      7.94 o 
   2  12   5       77.23       71.61     10.51 o 
   3  12   5       42.43       47.07      9.90 o 
   4  12   5       26.00       27.60     10.87 o 
   5  12   5        1.68       -7.05     12.50 o 
   0  -9   6       15.62       -0.49     18.16 o 
  -4  -8   6       92.24       86.23     22.88 o 
  -3  -8   6       32.37       30.02     18.37 o 
  -2  -8   6       78.63       40.69     17.88 o 
  -1  -8   6       15.82       38.20     19.41 o 
   0  -8   6        1.98        4.16     16.01 o 
   1  -8   6       21.97       18.58     12.44 o 
   2  -8   6      147.14      137.76     18.82 o 
   3  -8   6       57.02       59.22     16.33 o 
   4  -8   6      151.28      159.57     20.92 o 
  -5  -7   6       64.96       51.71     19.90 o 
  -4  -7   6      101.63       70.50     21.21 o 
  -3  -7   6        0.20        8.73     14.07 o 
  -2  -7   6      135.73      155.97     28.14 o 
  -1  -7   6       20.36       48.66     18.30 o 
   0  -7   6        3.40        2.42     10.33 o 
   1  -7   6      122.81      109.78     12.83 o 
   2  -7   6        0.92        0.68      9.95 o 
   3  -7   6      231.80      259.70     22.27 o 
   4  -7   6      279.21      270.06     22.96 o 
   5  -7   6       97.98       58.71     19.55 o 
   6  -7   6       44.31       35.01     21.63 o 
  -6  -6   6       77.32       48.94     19.96 o 
  -5  -6   6      246.30      196.66     30.02 o 
  -4  -6   6        1.89       -9.84     11.65 o 
  -3  -6   6       73.24       52.89     17.75 o 
  -2  -6   6      177.03      170.55     14.62 o 
  -1  -6   6      245.42      249.13     32.96 o 
   0  -6   6      314.39      270.37     14.84 o 
   1  -6   6      291.28      312.36     18.57 o 
   2  -6   6       52.77       45.90     13.54 o 
   3  -6   6       81.02       91.19      9.11 o 
   4  -6   6      423.04      475.52     21.86 o 
   5  -6   6        3.44       -8.88     11.20 o 
   6  -6   6      329.96      336.38     32.13 o 
   7  -6   6      149.37      199.57     30.99 o 
  -7  -5   6       22.18       12.05     12.59 o 
  -6  -5   6      112.90      121.52     25.09 o 
  -5  -5   6      156.02      147.79     25.44 o 
  -4  -5   6       36.84       30.96      8.39 o 
  -3  -5   6      117.90       98.16     12.35 o 
  -2  -5   6      616.48      639.90     24.55 o 
  -1  -5   6       43.42       28.78      8.17 o 
   0  -5   6      680.01      665.12     17.47 o 
   1  -5   6       21.96       11.78      5.22 o 
   2  -5   6       80.18       78.80      7.92 o 
   3  -5   6      308.10      334.40     13.57 o 
   4  -5   6      403.10      446.59     30.34 o 
   5  -5   6      213.83      195.87     13.13 o 
   6  -5   6      691.43      706.59     38.58 o 
   7  -5   6       87.91       95.25     20.31 o 
   8  -5   6        0.53      -10.19     14.07 o 
  -8  -4   6       21.57       28.25     14.08 o 
  -7  -4   6       44.11       14.12     11.85 o 
  -6  -4   6       62.12       83.40     15.07 o 
  -5  -4   6        3.03        3.87      6.48 o 
  -4  -4   6      177.27      126.79     12.95 o 
  -3  -4   6     1032.25      969.75     29.65 o 
  -2  -4   6      356.72      400.08     17.74 o 
  -1  -4   6      197.99      175.30     18.87 o 
   0  -4   6      324.96      349.25     12.05 o 
   1  -4   6      304.21      326.71     11.82 o 
   2  -4   6      747.76      766.96     31.71 o 
   3  -4   6     1430.90     1484.09     27.44 o 
   4  -4   6       13.89       13.23      4.98 o 
   5  -4   6      304.81      333.95     15.18 o 
   6  -4   6      506.51      581.62     32.71 o 
   7  -4   6       81.81       74.56     13.86 o 
   8  -4   6      118.49      149.04     25.86 o 
   9  -4   6      363.28      302.10     34.94 o 
  -8  -3   6        7.88        8.42     10.69 o 
  -7  -3   6      101.09       85.52     16.42 o 
  -6  -3   6       85.87       86.49     17.64 o 
  -5  -3   6       19.97        9.87      6.90 o 
  -4  -3   6      302.97      284.14     15.90 o 
  -3  -3   6     1647.90     1590.30     38.45 o 
  -2  -3   6        0.46        0.94      6.45 o 
  -1  -3   6      223.96      233.74     10.89 o 
   0  -3   6      796.43      780.60     16.29 o 
   1  -3   6      194.01      171.45      7.88 o 
   2  -3   6     1801.28     1757.75     27.86 o 
   3  -3   6      702.15      716.60     16.01 o 
   4  -3   6      306.79      323.46     11.09 o 
   5  -3   6      536.10      553.82     22.90 o 
   6  -3   6     1002.31     1006.86     25.32 o 
   7  -3   6       11.61        2.67      5.86 o 
   8  -3   6      699.52      729.79     33.06 o 
   9  -3   6       99.53      117.71     24.19 o 
  -8  -2   6        1.78        1.00      8.56 o 
  -7  -2   6       50.12       59.06     13.04 o 
  -6  -2   6      101.30       92.85      9.46 o 
  -5  -2   6       87.77       73.28      8.36 o 
  -4  -2   6      832.03      846.47     22.17 o 
  -3  -2   6      221.62      235.76     11.16 o 
  -2  -2   6      288.11      292.28     21.08 o 
  -1  -2   6     1330.32     1312.42     37.84 o 
   0  -2   6     1215.52     1266.90     26.50 o 
   1  -2   6      132.86      112.41      8.70 o 
   2  -2   6     1336.57     1287.72     27.57 o 
   3  -2   6      442.14      450.12     23.33 o 
   4  -2   6     1716.31     1677.45     26.24 o 
   5  -2   6     1655.53     1746.49     32.64 o 
   6  -2   6      820.07      806.40     20.83 o 
   7  -2   6      115.67      108.25     14.42 o 
   8  -2   6      545.73      557.34     37.09 o 
   9  -2   6       20.96       33.14     17.12 o 
  10  -2   6       17.58       -0.69     15.60 o 
  -9  -1   6       29.15       46.00     15.59 o 
  -8  -1   6        2.29       -1.13      8.61 o 
  -7  -1   6      170.19      163.56     17.33 o 
  -6  -1   6       73.03       75.06      8.62 o 
  -5  -1   6      834.43      837.64     20.40 o 
  -4  -1   6     1243.48     1281.92     24.53 o 
  -3  -1   6       26.47       14.41      3.70 o 
  -2  -1   6       92.83       66.35     14.90 o 
  -1  -1   6     3622.19     3545.15     49.64 o 
   0  -1   6      315.01      283.07      9.54 o 
   1  -1   6      717.95      693.36     17.90 o 
   2  -1   6      944.81      967.93     22.14 o 
   3  -1   6        6.67        7.08      4.29 o 
   4  -1   6     2072.52     2053.13     47.86 o 
   5  -1   6     3064.32     3139.78    116.53 o 
   6  -1   6        1.52       -3.58      3.58 o 
   7  -1   6      612.66      654.06     30.67 o 
   8  -1   6      677.18      694.24     23.48 o 
   9  -1   6      133.45      108.14     21.07 o 
  10  -1   6      174.06      201.65     28.56 o 
  -9   0   6       11.72        4.74     11.38 o 
  -8   0   6       18.17       13.38      7.93 o 
  -7   0   6      342.22      372.57     17.41 o 
  -6   0   6       13.95        7.59      5.45 o 
  -5   0   6      743.50      785.05     19.24 o 
  -4   0   6      625.52      671.55     16.12 o 
  -3   0   6        7.75       -0.18      4.61 o 
  -2   0   6     1385.71     1420.09     45.51 o 
  -1   0   6     2128.40     2051.67     38.52 o 
   0   0   6      136.67      146.19      7.48 o 
   1   0   6     1420.17     1569.63     25.23 o 
   2   0   6      715.13      717.93     13.80 o 
   3   0   6       24.38       24.42      4.91 o 
   4   0   6     2480.88     2305.23     50.69 o 
   5   0   6     2048.75     1967.53     47.19 o 
   6   0   6     1689.24     1656.49     57.54 o 
   7   0   6      740.26      723.34     23.92 o 
   8   0   6      997.55      960.54     36.50 o 
   9   0   6       26.98       22.32     13.93 o 
  10   0   6      339.16      370.87     35.08 o 
  11   0   6        8.52       29.39     18.51 o 
  -9   1   6        5.29       -5.73     12.15 o 
  -8   1   6      228.56      210.07     15.11 o 
  -7   1   6      140.69      135.33     12.06 o 
  -6   1   6      112.45      108.14     10.09 o 
  -5   1   6      603.00      641.18     17.06 o 
  -4   1   6      435.95      454.07     18.36 o 
  -3   1   6     1331.70     1385.29     31.98 o 
  -2   1   6     4538.80     4762.31     74.49 o 
  -1   1   6     1200.72     1247.05     27.39 o 
   0   1   6       11.19       15.56      3.22 o 
   1   1   6     1828.63     1799.30     24.42 o 
   2   1   6      395.11      366.31     10.24 o 
   3   1   6      933.37      923.09     13.92 o 
   4   1   6     2226.41     2222.89     37.84 o 
   5   1   6        0.66       -3.95      6.17 o 
   6   1   6     1430.69     1396.60     51.44 o 
   7   1   6     2738.69     3002.56     90.05 o 
   8   1   6      370.34      357.63     15.20 o 
   9   1   6      140.20      158.25     11.67 o 
  10   1   6      344.17      392.01     34.94 o 
  11   1   6       29.80       27.87     18.02 o 
  -9   2   6       69.95       57.61     22.74 o 
  -8   2   6      332.07      359.04     18.46 o 
  -7   2   6       17.97       20.24      7.30 o 
  -6   2   6       74.60       73.78     10.46 o 
  -5   2   6      617.06      659.08     15.33 o 
  -4   2   6       22.58       31.44      6.46 o 
  -3   2   6     2644.62     2762.83     43.65 o 
  -2   2   6     3491.35     3605.14     60.46 o 
  -1   2   6       84.69       97.11      5.19 o 
   0   2   6      407.17      363.70      9.52 o 
   1   2   6     2386.72     2154.50     35.88 o 
   2   2   6       45.25       44.13      4.78 o 
   3   2   6     2123.80     2183.88     25.41 o 
   4   2   6      562.25      584.88     15.32 o 
   5   2   6       38.31       33.44      6.50 o 
   6   2   6     1340.12     1371.84     34.99 o 
   7   2   6     2933.08     3158.19     65.11 o 
   8   2   6      273.64      255.93     24.89 o 
   9   2   6      213.31      195.38     12.63 o 
  10   2   6      303.18      276.66     29.53 o 
  11   2   6       45.04       43.46     19.20 o 
  -8   3   6       75.94       79.70     10.83 o 
  -7   3   6        2.18       -2.23      6.53 o 
  -6   3   6      250.87      253.48     11.28 o 
  -5   3   6      488.62      486.93     14.08 o 
  -4   3   6      289.84      331.62     14.56 o 
  -3   3   6     2440.87     2608.20     42.46 o 
  -2   3   6     1636.86     1691.07     30.36 o 
  -1   3   6      457.11      527.56     17.57 o 
   0   3   6     3013.32     3220.79     35.88 o 
   1   3   6     3607.95     3442.32     45.54 o 
   2   3   6       39.14       44.31      4.31 o 
   3   3   6      640.90      616.53     10.51 o 
   4   3   6       29.12       35.01      4.48 o 
   5   3   6      429.46      408.64     17.25 o 
   6   3   6     2185.72     2157.90     48.35 o 
   7   3   6      279.21      263.47     22.67 o 
   8   3   6      529.12      526.38     23.06 o 
   9   3   6      974.33     1002.31     27.07 o 
  10   3   6      237.11      187.86     25.44 o 
  11   3   6        0.82       -5.96     15.25 o 
  -8   4   6      122.82      128.05     13.66 o 
  -7   4   6       10.48        8.01      7.30 o 
  -6   4   6      454.73      464.93     14.94 o 
  -5   4   6       61.15       60.84      5.75 o 
  -4   4   6      519.76      556.84     19.95 o 
  -3   4   6     1134.23     1201.02     26.12 o 
  -2   4   6      367.71      384.77     11.60 o 
  -1   4   6     2022.06     1927.37     28.28 o 
   0   4   6     5893.31     5751.32     53.83 o 
   1   4   6      454.44      492.40     10.60 o 
   2   4   6       77.25       51.81      4.39 o 
   3   4   6      582.83      535.34     10.20 o 
   4   4   6      175.57      173.29     11.50 o 
   5   4   6     1329.43     1300.31     33.79 o 
   6   4   6     1024.32     1095.16     54.97 o 
   7   4   6        0.45       -3.94      5.99 o 
   8   4   6      317.14      316.31     19.37 o 
   9   4   6     1081.09     1145.25     25.89 o 
  10   4   6        1.06        1.48      8.53 o 
  11   4   6       26.68       27.94     17.88 o 
  -8   5   6       91.34       73.19     11.70 o 
  -7   5   6       98.48      108.40     12.31 o 
  -6   5   6      144.31      155.20     11.68 o 
  -5   5   6       24.77       23.27      5.31 o 
  -4   5   6      486.32      458.28     17.23 o 
  -3   5   6      869.18      843.39     22.19 o 
  -2   5   6       11.47       24.41      4.77 o 
  -1   5   6     3037.20     3021.09     42.34 o 
   0   5   6     3319.84     3079.33     41.23 o 
   1   5   6       30.88       42.81      4.00 o 
   2   5   6      335.73      351.87      9.64 o 
   3   5   6     1905.49     1906.90     25.27 o 
   4   5   6       41.21       43.66      5.16 o 
   5   5   6      607.32      590.69     22.31 o 
   6   5   6       41.99       55.88     12.34 o 
   7   5   6      131.21      121.86     13.13 o 
   8   5   6      577.83      553.73     24.87 o 
   9   5   6      415.64      365.33     22.60 o 
  10   5   6       48.20       33.16     11.14 o 
  11   5   6      240.83      190.60     45.09 o 
  -7   6   6      300.24      266.14     22.78 o 
  -6   6   6      199.47      216.71     15.45 o 
  -5   6   6        4.48       -0.70      4.52 o 
  -4   6   6      284.91      293.86     15.41 o 
  -3   6   6      253.58      246.88     19.78 o 
  -2   6   6      544.74      534.04     17.70 o 
  -1   6   6     1670.87     1599.02     34.47 o 
   0   6   6      636.99      661.09     16.00 o 
   1   6   6      395.11      370.82     10.95 o 
   2   6   6     2510.38     2530.90     32.29 o 
   3   6   6      588.42      570.00     13.15 o 
   4   6   6       55.05       57.74      6.09 o 
   5   6   6      232.95      225.71     42.91 o 
   6   6   6       80.16       98.51     11.82 o 
   7   6   6      282.57      299.04     32.62 o 
   8   6   6      611.34      628.48     76.67 o 
   9   6   6       96.06       77.11     13.32 o 
  10   6   6       43.25       39.57     12.77 o 
  -7   7   6      222.47      194.80     19.17 o 
  -6   7   6      154.30      129.47     13.50 o 
  -5   7   6       28.34       31.19      6.07 o 
  -4   7   6      162.57      175.94     13.40 o 
  -3   7   6        0.38        6.53      5.24 o 
  -2   7   6      877.45      776.11     19.27 o 
  -1   7   6      925.25      889.69     22.65 o 
   0   7   6      144.86      158.67     15.65 o 
   1   7   6      816.11      868.14     21.76 o 
   2   7   6     2252.93     2258.62     31.22 o 
   3   7   6        3.08        3.69      3.79 o 
   4   7   6       33.41       31.23      5.08 o 
   5   7   6      338.19      347.02     14.84 o 
   6   7   6       30.12       29.79      9.32 o 
   7   7   6      248.18      259.01     19.25 o 
   8   7   6      149.60      156.03     26.76 o 
   9   7   6        9.56       -9.98     14.45 o 
  10   7   6       51.51       18.66     12.10 o 
  -6   8   6        7.55       11.45     10.16 o 
  -5   8   6      186.18      197.35     18.04 o 
  -4   8   6      275.24      270.31     21.03 o 
  -3   8   6       14.67       17.70      7.32 o 
  -2   8   6      175.22      174.62     12.24 o 
  -1   8   6      318.45      354.99     15.99 o 
   0   8   6       43.10       39.55      7.43 o 
   1   8   6      868.53      913.07     25.73 o 
   2   8   6      512.94      534.28     21.57 o 
   3   8   6       76.39       71.98      8.22 o 
   4   8   6      450.48      497.21     14.01 o 
   5   8   6      190.96      203.36     12.79 o 
   6   8   6        5.44        3.13      6.56 o 
   7   8   6      191.21      180.21     14.74 o 
   8   8   6       59.11       69.32     11.58 o 
   9   8   6       30.97       19.68     10.05 o 
  10   8   6       87.78       98.72     14.36 o 
  -5   9   6      189.48      208.26     25.06 o 
  -4   9   6      103.84       89.15     13.78 o 
  -3   9   6       24.64       15.31      7.73 o 
  -2   9   6       89.19      109.48     14.10 o 
  -1   9   6       80.39       71.59     10.07 o 
   0   9   6      441.69      445.67     15.98 o 
   1   9   6      590.45      591.67     18.70 o 
   2   9   6      179.88      189.88     11.52 o 
   3   9   6       49.72       43.83      7.51 o 
   4   9   6      493.38      526.67     17.14 o 
   5   9   6       18.22       18.02      9.79 o 
   6   9   6       31.58       29.92      8.76 o 
   7   9   6       83.73       85.62     11.95 o 
   8   9   6       13.21       19.32     10.60 o 
   9   9   6       25.03       15.94     10.50 o 
  -4  10   6       13.79        8.61     10.81 o 
  -3  10   6       47.05       36.27      9.31 o 
  -2  10   6      228.95      221.12     16.15 o 
  -1  10   6        0.33        1.13      6.18 o 
   0  10   6      105.99      112.19     10.42 o 
   1  10   6      170.54      175.38     12.34 o 
   2  10   6        7.62       19.68      7.08 o 
   3  10   6      103.26      110.92     12.00 o 
   4  10   6      189.17      196.33     12.75 o 
   5  10   6       26.50       29.83     11.17 o 
   6  10   6      105.94      103.84     16.20 o 
   7  10   6       27.24       34.20     10.68 o 
   8  10   6        1.76       -5.41      9.43 o 
  -3  11   6       95.67      118.27     14.19 o 
  -2  11   6       81.44       71.66     10.80 o 
  -1  11   6       19.81        6.83      7.31 o 
   0  11   6       43.23       38.88      8.52 o 
   1  11   6      100.92      118.20     11.35 o 
   2  11   6       43.95       40.48      8.75 o 
   3  11   6      154.65      164.67     12.96 o 
   4  11   6       82.71       97.57     20.61 o 
   5  11   6        5.54       13.71     11.87 o 
   6  11   6       47.89       71.25     15.40 o 
   7  11   6        6.70        2.49     11.99 o 
  -1  12   6       12.82        1.31     14.28 o 
   0  12   6       81.30       90.04     11.32 o 
   1  12   6       24.24        9.87     11.27 o 
   2  12   6       18.42       17.40      8.68 o 
   3  12   6       57.89       57.26     10.31 o 
   4  12   6        5.60       12.40     10.83 o 
   5  12   6        2.00      -11.26     11.26 o 
  -1  -8   7       17.82       40.76     21.91 o 
   0  -8   7       34.59       28.28     20.73 o 
   1  -8   7       55.59       44.37     22.53 o 
   2  -8   7       69.99       52.68     15.47 o 
  -4  -7   7       29.54       31.33     19.13 o 
  -3  -7   7      160.79      147.10     28.07 o 
  -2  -7   7       16.59        8.73     17.05 o 
  -1  -7   7        0.02       -1.87     14.83 o 
   0  -7   7       52.80       57.19     20.87 o 
   1  -7   7      216.38      198.20     32.20 o 
   2  -7   7       22.30       23.68     12.73 o 
   3  -7   7      155.99      158.01     32.20 o 
   4  -7   7      122.02       97.12     25.30 o 
   5  -7   7        1.65        4.23     17.82 o 
  -5  -6   7      125.03      131.09     28.70 o 
  -4  -6   7        0.06       -6.24     13.66 o 
  -3  -6   7       41.12       13.66     14.21 o 
  -2  -6   7        3.69       20.66     14.90 o 
  -1  -6   7       92.71       79.79     20.38 o 
   0  -6   7      252.00      183.10     20.22 o 
   1  -6   7      329.58      362.74     25.49 o 
   2  -6   7       91.24       82.51     13.57 o 
   3  -6   7      221.16      225.56     17.01 o 
   4  -6   7      164.67      174.40     20.01 o 
   5  -6   7        2.33      -13.10     13.10 o 
   6  -6   7      220.87      207.13     31.26 o 
  -6  -5   7      141.98      155.35     29.05 o 
  -5  -5   7       86.09      103.43     24.89 o 
  -4  -5   7       27.16       19.34     15.11 o 
  -3  -5   7       24.74       31.75     14.42 o 
  -2  -5   7       63.00       59.81     10.08 o 
  -1  -5   7      423.02      411.42     19.82 o 
   0  -5   7      217.29      189.64     12.38 o 
   1  -5   7       43.69       44.82      9.51 o 
   2  -5   7      297.80      313.09     13.53 o 
   3  -5   7      408.67      444.12     20.85 o 
   4  -5   7      349.18      341.65     16.56 o 
   5  -5   7       84.51       78.40     24.19 o 
   6  -5   7      294.19      340.99     34.38 o 
   7  -5   7        2.27        5.13     14.90 o 
  -7  -4   7       64.72       60.27     17.36 o 
  -6  -4   7      241.53      206.30     31.26 o 
  -5  -4   7       15.06       32.93     16.64 o 
  -4  -4   7       77.50       49.45      9.58 o 
  -3  -4   7      234.54      246.19     15.67 o 
  -2  -4   7       55.06       54.86      8.46 o 
  -1  -4   7      166.09      149.98     10.01 o 
   0  -4   7       61.99       63.02      7.31 o 
   1  -4   7      609.64      652.04     16.10 o 
   2  -4   7      642.50      662.03     33.74 o 
   3  -4   7     1308.84     1266.46     24.90 o 
   4  -4   7        9.57       14.09      6.74 o 
   5  -4   7      458.30      504.10     29.90 o 
   6  -4   7      228.44      232.46     20.72 o 
   7  -4   7        1.55       -4.78     13.10 o 
   8  -4   7      163.51      169.97     28.21 o 
  -7  -3   7      194.32      190.01     32.06 o 
  -6  -3   7      147.26      153.54     19.50 o 
  -5  -3   7        2.25        2.53      9.29 o 
  -4  -3   7      281.02      243.80     15.11 o 
  -3  -3   7      507.64      491.26     18.56 o 
  -2  -3   7       25.54       43.05     15.25 o 
  -1  -3   7      213.00      188.75     18.13 o 
   0  -3   7       37.94       37.00      9.41 o 
   1  -3   7      954.31      992.00     25.66 o 
   2  -3   7      649.50      626.61     22.01 o 
   3  -3   7     1124.76     1084.54     27.77 o 
   4  -3   7      347.56      330.14     38.16 o 
   5  -3   7      541.43      595.33     42.29 o 
   6  -3   7      434.50      432.78     37.04 o 
   7  -3   7        0.79        0.28      9.21 o 
   8  -3   7      282.93      275.55     31.89 o 
   9  -3   7        9.39       25.58     17.88 o 
  -8  -2   7      209.41      151.48     21.49 o 
  -7  -2   7      170.10      140.50     20.69 o 
  -6  -2   7       56.34       56.27     27.83 o 
  -5  -2   7       77.71       70.42      9.07 o 
  -4  -2   7      960.09      935.79     57.16 o 
  -3  -2   7      412.42      402.15     47.38 o 
  -2  -2   7      189.59      188.34     23.64 o 
  -1  -2   7      190.14      183.32     25.86 o 
   0  -2   7       64.82       85.46     11.96 o 
   1  -2   7      245.92      227.01     12.09 o 
   2  -2   7      805.49      807.06     22.13 o 
   3  -2   7      686.86      698.19     20.78 o 
   4  -2   7     1076.82     1088.43     42.77 o 
   5  -2   7     1543.68     1589.03     44.50 o 
   6  -2   7      324.95      304.53     34.52 o 
   7  -2   7      200.86      178.57     25.06 o 
   8  -2   7      378.15      355.62     33.41 o 
   9  -2   7        7.53        3.26     15.32 o 
  -8  -1   7       78.04       72.27     14.19 o 
  -7  -1   7       76.25       69.18     13.14 o 
  -6  -1   7       77.07       70.73      8.39 o 
  -5  -1   7      685.72      636.99     19.04 o 
  -4  -1   7     1144.12     1214.15     44.93 o 
  -3  -1   7      135.43      131.57     14.31 o 
  -2  -1   7      289.01      356.38     29.32 o 
  -1  -1   7      505.21      448.72     18.04 o 
   0  -1   7       11.95       14.18      6.85 o 
   1  -1   7     1373.59     1353.05     28.70 o 
   2  -1   7      483.44      497.66     16.36 o 
   3  -1   7     1210.02     1216.53     38.24 o 
   4  -1   7      641.89      697.22     29.39 o 
   5  -1   7     2619.94     2535.74    126.86 o 
   6  -1   7        0.02       -4.33      6.68 o 
   7  -1   7      472.26      494.46     25.96 o 
   8  -1   7      225.26      228.41     20.33 o 
   9  -1   7        0.01        2.22     13.31 o 
  10  -1   7      112.85      145.64     26.55 o 
  -8   0   7       31.83       20.59      9.15 o 
  -7   0   7       27.43       19.28      7.88 o 
  -6   0   7      526.90      486.71     16.57 o 
  -5   0   7     1200.38     1238.61     34.48 o 
  -4   0   7      620.39      709.11     47.80 o 
  -3   0   7        2.08        0.47      5.42 o 
  -2   0   7      891.75      962.72     25.64 o 
  -1   0   7     1404.22     1469.04     27.70 o 
   0   0   7      292.49      278.12     10.24 o 
   1   0   7      639.95      673.36     21.77 o 
   2   0   7       48.63       41.21      6.29 o 
   3   0   7      182.85      175.95     10.43 o 
   4   0   7     1362.70     1239.16     34.62 o 
   5   0   7        8.63        8.54      6.30 o 
   6   0   7      548.71      484.72     22.95 o 
   7   0   7     1033.85     1041.34     36.13 o 
   8   0   7      180.07      177.11     23.98 o 
   9   0   7       21.31        7.28     14.07 o 
  10   0   7      332.34      332.39     35.35 o 
  -8   1   7       72.88       66.63     11.41 o 
  -7   1   7       14.17       19.78      7.94 o 
  -6   1   7      388.23      396.79     18.00 o 
  -5   1   7      482.84      536.15     22.32 o 
  -4   1   7       30.96       39.40      8.68 o 
  -3   1   7      539.90      540.31     23.62 o 
  -2   1   7     2478.14     2656.02     54.69 o 
  -1   1   7      785.24      872.99     20.33 o 
   0   1   7      660.06      721.19     14.45 o 
   1   1   7      218.10      233.17      9.57 o 
   2   1   7       67.71       55.32      4.99 o 
   3   1   7     2182.38     2296.13     85.96 o 
   4   1   7     2379.33     2509.60     55.31 o 
   5   1   7      114.98      111.50     12.38 o 
   6   1   7      333.29      389.30     21.02 o 
   7   1   7     1296.08     1346.55     55.25 o 
   8   1   7      124.51      131.71     21.77 o 
   9   1   7      151.43      126.30     21.42 o 
  10   1   7      187.34      220.37     29.81 o 
  -8   2   7       65.45       58.09     11.11 o 
  -7   2   7       38.51       20.09      8.52 o 
  -6   2   7      292.51      308.30     16.60 o 
  -5   2   7      193.74      237.67     14.00 o 
  -4   2   7      328.21      359.41     15.72 o 
  -3   2   7     2236.51     2406.04     41.29 o 
  -2   2   7     2399.70     2511.18     48.09 o 
  -1   2   7       59.20       57.43      7.55 o 
   0   2   7      375.54      418.51     11.04 o 
   1   2   7     1171.31     1215.82     32.84 o 
   2   2   7      140.83      161.72     11.90 o 
   3   2   7     1835.53     1731.63     22.73 o 
   4   2   7      605.66      582.06     15.83 o 
   5   2   7       54.89       52.57      6.80 o 
   6   2   7      498.27      514.50     30.50 o 
   7   2   7       85.97      111.47     18.58 o 
   8   2   7       11.47       -5.06     10.33 o 
   9   2   7      548.33      584.58     37.64 o 
  10   2   7       29.07       24.61     15.87 o 
  11   2   7       19.67       13.38     17.47 o 
  -8   3   7       87.92       78.60     15.85 o 
  -7   3   7      100.67       95.96     11.98 o 
  -6   3   7      219.55      224.86     15.02 o 
  -5   3   7      226.46      231.29     14.34 o 
  -4   3   7      274.88      303.92     30.85 o 
  -3   3   7     1322.56     1367.90     29.01 o 
  -2   3   7        1.29        5.78      4.38 o 
  -1   3   7      122.17      152.62      7.83 o 
   0   3   7     1518.89     1637.49     22.65 o 
   1   3   7     1109.37     1133.74     17.59 o 
   2   3   7     1026.13     1083.53     18.55 o 
   3   3   7      688.66      721.25     12.24 o 
   4   3   7       12.08        7.22      3.56 o 
   5   3   7     1107.44     1106.01     25.97 o 
   6   3   7     2002.54     2056.22     47.38 o 
   7   3   7      283.83      252.47     16.65 o 
   8   3   7       59.27       73.27     17.33 o 
   9   3   7      258.99      261.69     28.14 o 
  10   3   7       25.33       31.26     16.91 o 
  11   3   7       31.41       11.02     17.88 o 
  -8   4   7       78.60       63.73     11.75 o 
  -7   4   7       97.23       87.31     11.71 o 
  -6   4   7      138.42      145.16     19.37 o 
  -5   4   7        6.89        7.53      6.49 o 
  -4   4   7      928.97      944.99     34.30 o 
  -3   4   7      829.04      870.33     22.81 o 
  -2   4   7       20.85       15.04      5.36 o 
  -1   4   7     1118.86     1122.95     20.65 o 
   0   4   7     2392.25     2398.55     27.63 o 
   1   4   7      221.56      237.85      8.29 o 
   2   4   7      551.24      497.50     11.20 o 
   3   4   7      667.94      656.30     12.86 o 
   4   4   7       21.53       22.65      4.93 o 
   5   4   7     1152.71     1180.27     29.09 o 
   6   4   7     1353.68     1365.75     36.98 o 
   7   4   7       25.05       24.07      8.11 o 
   8   4   7       63.08       61.32     10.69 o 
   9   4   7        6.46        7.38      8.24 o 
  10   4   7       15.04       18.99     15.18 o 
  11   4   7      178.25      150.84     27.17 o 
  -7   5   7      142.60      140.75     19.06 o 
  -6   5   7      265.96      241.41     18.91 o 
  -5   5   7      181.93      180.72     13.65 o 
  -4   5   7      659.07      670.78     21.40 o 
  -3   5   7      712.80      720.29     24.78 o 
  -2   5   7       29.06       28.44      6.13 o 
  -1   5   7      786.27      839.70     18.18 o 
   0   5   7       29.50       26.08      4.53 o 
   1   5   7       50.22       49.06      7.02 o 
   2   5   7      708.46      726.46     13.13 o 
   3   5   7      477.37      483.74     11.04 o 
   4   5   7      429.33      448.26     12.85 o 
   5   5   7     1152.13     1142.68     27.82 o 
   6   5   7      153.07      130.84     12.88 o 
   7   5   7      228.42      219.24     23.92 o 
   8   5   7      422.15      419.25     22.35 o 
   9   5   7      299.75      308.46     21.30 o 
  10   5   7        0.17        4.22     10.04 o 
  -7   6   7      178.14      200.00     16.67 o 
  -6   6   7      112.29      102.28     13.16 o 
  -5   6   7      228.99      226.72     28.86 o 
  -4   6   7      229.73      268.67     22.11 o 
  -3   6   7       68.02       67.11      9.02 o 
  -2   6   7      597.86      592.63     24.37 o 
  -1   6   7     1252.37     1199.73     23.38 o 
   0   6   7       45.55       51.30      8.26 o 
   1   6   7      264.64      235.12      9.46 o 
   2   6   7      607.51      664.23     13.46 o 
   3   6   7      262.75      255.26      9.68 o 
   4   6   7      589.11      577.51     17.42 o 
   5   6   7      703.39      662.98     19.11 o 
   6   6   7        8.48       -3.98      6.46 o 
   7   6   7      202.02      198.90     16.66 o 
   8   6   7      585.61      595.73     27.15 o 
   9   6   7      113.63       90.95     14.42 o 
  10   6   7        3.26        3.51      9.85 o 
  -6   7   7       20.36       20.73      8.68 o 
  -5   7   7      154.71      156.42     14.02 o 
  -4   7   7      491.10      457.16     31.45 o 
  -3   7   7       16.42       30.58      8.60 o 
  -2   7   7      743.67      703.64     18.87 o 
  -1   7   7      891.78      819.23     20.02 o 
   0   7   7      313.83      301.95     12.74 o 
   1   7   7       52.54       59.97      8.23 o 
   2   7   7        4.43        0.93      3.91 o 
   3   7   7       17.18       15.34      4.68 o 
   4   7   7      622.97      641.79     17.34 o 
   5   7   7      182.62      167.29     11.66 o 
   6   7   7       46.79       38.09      9.41 o 
   7   7   7      395.15      443.80     23.92 o 
   8   7   7      264.30      290.96     21.43 o 
   9   7   7        8.19        4.40      9.48 o 
  10   7   7       40.89       48.94     13.98 o 
  -6   8   7        3.81       24.61     12.09 o 
  -5   8   7      172.50      166.28     30.39 o 
  -4   8   7      207.19      205.08     18.17 o 
  -3   8   7      188.38      167.80     15.96 o 
  -2   8   7      306.53      281.10     15.16 o 
  -1   8   7      175.75      190.58     12.75 o 
   0   8   7       50.88       55.13      8.13 o 
   1   8   7      543.73      532.79     16.21 o 
   2   8   7      128.67      117.82     12.32 o 
   3   8   7      108.25      104.64      7.96 o 
   4   8   7       89.48       90.57      8.74 o 
   5   8   7      130.17      139.07     10.31 o 
   6   8   7      175.72      178.88     14.45 o 
   7   8   7      405.15      441.44     20.90 o 
   8   8   7       53.43       63.32     15.91 o 
   9   8   7       15.06        9.27     10.80 o 
  -5   9   7      192.91      204.24     20.42 o 
  -4   9   7       39.10       36.52     11.55 o 
  -3   9   7      156.65      149.68     16.03 o 
  -2   9   7      437.30      414.73     27.69 o 
  -1   9   7       47.13       50.34      9.23 o 
   0   9   7      185.77      207.46     12.39 o 
   1   9   7      499.14      485.33     19.53 o 
   2   9   7      195.33      181.40     16.20 o 
   3   9   7        0.33       -2.05      5.22 o 
   4   9   7        6.73        3.33      5.61 o 
   5   9   7        0.31       -4.08      5.50 o 
   6   9   7      303.85      305.39     21.48 o 
   7   9   7      116.97      111.35     13.28 o 
   8   9   7        0.03       -5.90      8.04 o 
   9   9   7       39.85       37.96     11.36 o 
  -4  10   7        2.54        7.45     14.76 o 
  -3  10   7      127.85      152.19     17.33 o 
  -2  10   7      211.04      207.45     15.63 o 
  -1  10   7       13.79       18.08      8.11 o 
   0  10   7      192.94      210.23     13.23 o 
   1  10   7      116.67       95.05     10.10 o 
   2  10   7        0.11       -2.26      5.70 o 
   3  10   7       77.07       94.56     10.48 o 
   4  10   7       70.56       73.38     10.43 o 
   5  10   7       24.86       19.48      8.59 o 
   6  10   7       29.46       31.35     10.09 o 
   7  10   7       48.87       75.60     12.70 o 
   8  10   7       19.45       19.75     11.07 o 
  -2  11   7       80.45       70.08     11.75 o 
  -1  11   7       67.28       59.87      9.76 o 
   0  11   7      218.62      211.08     18.65 o 
   1  11   7       58.25       80.01     10.69 o 
   2  11   7        4.39       16.04      7.65 o 
   3  11   7      118.84      123.77     12.02 o 
   4  11   7       65.51       59.78     11.53 o 
   5  11   7        1.12       -0.96      9.39 o 
   6  11   7        2.23      -10.29     11.02 o 
   0  12   7       94.18      102.95     14.16 o 
   1  12   7        6.43       11.75      8.36 o 
   2  12   7       40.53       55.47     12.80 o 
   3  12   7       40.07       44.09     10.01 o 
   4  12   7        0.93       -9.10      9.10 o 
  -2  -7   8       22.29       19.41     19.69 o 
  -1  -7   8       50.84       73.34     24.61 o 
   0  -7   8       65.50       79.09     25.44 o 
   1  -7   8       84.10       68.63     24.68 o 
   2  -7   8       15.10       13.03     19.48 o 
   3  -7   8      130.89      158.18     21.01 o 
  -4  -6   8        0.01       -8.94     16.08 o 
  -3  -6   8        0.26       11.44     15.60 o 
  -2  -6   8        6.16       34.38     17.88 o 
  -1  -6   8      112.90       79.51     22.74 o 
   0  -6   8      226.09      211.71     32.65 o 
   1  -6   8      183.39      156.18     28.70 o 
   2  -6   8       20.79       30.71     19.41 o 
   3  -6   8      127.82      119.87     17.80 o 
   4  -6   8       51.72       24.89     18.23 o 
   5  -6   8        8.20       10.95     17.26 o 
  -5  -5   8       47.31       21.28     16.78 o 
  -4  -5   8       32.23       14.07     16.29 o 
  -3  -5   8       27.64       16.15     15.39 o 
  -2  -5   8       10.62        2.36     12.20 o 
  -1  -5   8       14.80        8.32     14.07 o 
   0  -5   8      289.11      316.84     35.87 o 
   1  -5   8        8.43        3.02      9.91 o 
   2  -5   8      199.16      241.84     25.98 o 
   3  -5   8      146.97      167.88     15.47 o 
   4  -5   8       76.37       91.78     15.73 o 
   5  -5   8       98.09       74.73     21.35 o 
   6  -5   8       70.07       96.43     23.50 o 
  -6  -4   8       87.60       58.16     22.04 o 
  -5  -4   8       12.48        3.12     14.07 o 
  -4  -4   8       47.21       64.12     20.24 o 
  -3  -4   8       11.72       -4.37     11.58 o 
  -2  -4   8        0.08        6.24     12.82 o 
  -1  -4   8       83.75       51.99     17.68 o 
   0  -4   8      285.49      307.72     23.35 o 
   1  -4   8      180.30      153.56     17.84 o 
   2  -4   8      552.86      530.65     20.92 o 
   3  -4   8      511.54      509.40     21.28 o 
   4  -4   8       52.35       65.91     13.97 o 
   5  -4   8      255.08      277.36     22.20 o 
   6  -4   8      104.12      113.55     23.64 o 
   7  -4   8       72.99       65.02     21.35 o 
  -6  -3   8       77.16       36.05     19.55 o 
  -5  -3   8        0.48        2.98     14.07 o 
  -4  -3   8       71.76       75.42     19.96 o 
  -3  -3   8      118.50      111.95     23.36 o 
  -2  -3   8      124.47      100.93     20.93 o 
  -1  -3   8      480.27      508.62     43.85 o 
   0  -3   8      127.74       99.75     14.75 o 
   1  -3   8       92.26       58.33     28.32 o 
   2  -3   8      712.19      742.35     23.51 o 
   3  -3   8      123.74      148.66     15.86 o 
   4  -3   8      122.31       99.01     14.13 o 
   5  -3   8      270.28      259.53     20.90 o 
   6  -3   8       30.24       21.52     10.54 o 
   7  -3   8       72.43       95.87     21.84 o 
   8  -3   8      127.53      138.71     26.34 o 
  -7  -2   8      136.35      186.38     54.76 o 
  -6  -2   8        5.50       11.67     11.80 o 
  -5  -2   8       51.13       26.14     12.06 o 
  -4  -2   8      182.33      189.11     27.73 o 
  -3  -2   8       95.12       80.76     18.65 o 
  -2  -2   8      281.67      265.84     29.60 o 
  -1  -2   8       49.86       60.25     11.56 o 
   0  -2   8        8.46       12.87      8.10 o 
   1  -2   8      354.90      366.33     22.33 o 
   2  -2   8     1654.34     1683.98     45.73 o 
   3  -2   8       16.11       25.42      7.12 o 
   4  -2   8      783.62      829.38     52.16 o 
   5  -2   8      388.33      384.67     22.99 o 
   6  -2   8      149.02      120.84     15.77 o 
   7  -2   8      196.55      198.31     20.21 o 
   8  -2   8      292.85      299.33     32.79 o 
   9  -2   8       89.99       90.95     22.67 o 
  -7  -1   8       22.37       21.18     13.78 o 
  -6  -1   8        3.88        0.93     11.49 o 
  -5  -1   8      506.49      493.30     38.16 o 
  -4  -1   8      429.37      426.91     54.28 o 
  -3  -1   8        8.88        8.19     14.52 o 
  -2  -1   8      215.63      204.22     25.44 o 
  -1  -1   8      105.05      105.72     29.43 o 
   0  -1   8      236.04      243.74     34.42 o 
   1  -1   8     1967.83     1973.27     44.70 o 
   2  -1   8     1616.38     1531.97     33.11 o 
   3  -1   8      472.29      422.49     20.55 o 
   4  -1   8      699.79      706.14     27.44 o 
   5  -1   8      174.83      177.81     25.16 o 
   6  -1   8        0.11       -1.36      7.52 o 
   7  -1   8      389.17      310.73     54.56 o 
   8  -1   8       37.59       44.99     16.57 o 
   9  -1   8      135.36      120.55     23.85 o 
  -7   0   8       83.17       95.47     12.51 o 
  -6   0   8        7.54       13.23      9.03 o 
  -5   0   8      586.40      612.45     25.25 o 
  -4   0   8       96.58       93.84     12.09 o 
  -3   0   8       25.56       25.42      9.54 o 
  -2   0   8      130.82      147.94     21.59 o 
  -1   0   8      169.47      171.47     17.80 o 
   0   0   8      718.79      772.75     29.50 o 
   1   0   8      873.49      895.87     29.21 o 
   2   0   8       41.38       44.87      7.22 o 
   3   0   8      432.88      446.07     24.20 o 
   4   0   8     2031.86     1918.82     72.68 o 
   5   0   8      810.46      726.40     28.15 o 
   6   0   8      423.92      406.00     22.54 o 
   7   0   8      255.13      221.76     19.36 o 
   8   0   8       28.49       34.86     11.71 o 
   9   0   8      149.09      181.55     27.87 o 
  10   0   8      327.17      394.57     39.03 o 
  -7   1   8       14.50        5.95      8.01 o 
  -6   1   8      164.11      158.94     13.75 o 
  -5   1   8      280.04      320.94     19.88 o 
  -4   1   8       42.54       38.66     17.06 o 
  -3   1   8      548.40      587.19     22.13 o 
  -2   1   8      613.12      702.53     28.50 o 
  -1   1   8       76.54       72.79      8.11 o 
   0   1   8     1098.13     1053.31     23.01 o 
   1   1   8      427.44      429.21     16.51 o 
   2   1   8      168.29      157.55     12.46 o 
   3   1   8     2072.54     2160.95     44.62 o 
   4   1   8     3804.63     3735.29    100.97 o 
   5   1   8     1376.41     1452.45     87.31 o 
   6   1   8      480.74      480.90     23.84 o 
   7   1   8       16.71       11.96     10.95 o 
   8   1   8        1.82       -1.84      8.26 o 
   9   1   8      273.83      277.07     31.47 o 
  10   1   8      154.11      140.58     26.13 o 
  -7   2   8       69.36       82.67     12.15 o 
  -6   2   8      667.76      671.96     29.00 o 
  -5   2   8      604.45      606.98     21.21 o 
  -4   2   8      457.08      460.29     18.00 o 
  -3   2   8      599.06      621.19     19.64 o 
  -2   2   8      210.52      232.37     18.35 o 
  -1   2   8       49.38       49.39      8.39 o 
   0   2   8      431.12      463.81     19.31 o 
   1   2   8      231.70      204.88      9.08 o 
   2   2   8      534.79      519.91     13.11 o 
   3   2   8     2129.22     2045.97     29.25 o 
   4   2   8      860.38      817.26     30.26 o 
   5   2   8      136.18      120.93     13.74 o 
   6   2   8      922.58      936.84     39.96 o 
   7   2   8      789.14      788.81     31.50 o 
   8   2   8       89.30       88.11     19.41 o 
   9   2   8      208.93      267.72     29.53 o 
  10   2   8       17.41        4.51     16.91 o 
  -7   3   8      150.60      147.79     14.82 o 
  -6   3   8      284.70      324.73     18.43 o 
  -5   3   8      210.07      199.83     14.98 o 
  -4   3   8       58.13       78.78     12.41 o 
  -3   3   8      687.22      709.58     21.12 o 
  -2   3   8      286.98      301.90     17.03 o 
  -1   3   8      762.61      837.17     21.17 o 
   0   3   8      409.28      446.69     13.25 o 
   1   3   8      191.95      205.28     10.04 o 
   2   3   8     1576.53     1557.89     22.56 o 
   3   3   8     1728.84     1736.98     29.37 o 
   4   3   8        5.15        8.12      4.17 o 
   5   3   8      754.14      797.60     22.34 o 
   6   3   8     2167.26     2268.37     55.94 o 
   7   3   8     1312.66     1263.16     54.21 o 
   8   3   8      235.80      261.48     28.07 o 
   9   3   8       12.24       11.23     12.96 o 
  10   3   8        3.87        2.84     15.67 o 
  -7   4   8      195.18      205.81     16.94 o 
  -6   4   8      237.43      244.90     18.74 o 
  -5   4   8        0.41        2.98      6.73 o 
  -4   4   8     1182.89     1202.21     33.36 o 
  -3   4   8     1634.14     1666.27     34.69 o 
  -2   4   8     1308.16     1385.65     30.03 o 
  -1   4   8      226.70      242.21     12.90 o 
   0   4   8       87.71       91.56      5.83 o 
   1   4   8       34.60       42.43      5.71 o 
   2   4   8     1484.57     1357.65     22.80 o 
   3   4   8      652.14      595.18     11.99 o 
   4   4   8       80.24       68.32      6.45 o 
   5   4   8     1080.29     1150.87     32.81 o 
   6   4   8     1102.77     1135.90     28.79 o 
   7   4   8        1.27       -3.47      6.24 o 
   8   4   8      344.96      364.83     31.82 o 
   9   4   8      237.75      224.46     28.42 o 
  10   4   8       28.50       12.41     16.15 o 
  -7   5   8      151.13      150.54     15.59 o 
  -6   5   8      102.55       98.31     12.46 o 
  -5   5   8      126.78      104.62     11.34 o 
  -4   5   8      690.95      707.51     23.00 o 
  -3   5   8      534.25      562.50     19.73 o 
  -2   5   8       14.54       12.98      6.29 o 
  -1   5   8      497.78      534.85     22.19 o 
   0   5   8      610.01      550.65     13.31 o 
   1   5   8      965.35      972.03     17.70 o 
   2   5   8      530.45      550.32     13.04 o 
   3   5   8      296.84      301.06      9.45 o 
   4   5   8      558.45      571.51     15.15 o 
   5   5   8     1582.59     1614.50     27.97 o 
   6   5   8      233.14      240.75     14.25 o 
   7   5   8      131.88      143.12     14.54 o 
   8   5   8      505.27      561.29     25.90 o 
   9   5   8      378.83      332.87     22.17 o 
  10   5   8       78.41       72.09     20.52 o 
  -6   6   8        1.85       -3.90      7.39 o 
  -5   6   8      356.62      345.39     19.00 o 
  -4   6   8      569.92      581.57     23.19 o 
  -3   6   8      114.19      112.67     11.67 o 
  -2   6   8      561.78      543.22     19.24 o 
  -1   6   8     1741.88     1671.28     29.58 o 
   0   6   8     1251.06     1166.24     23.39 o 
   1   6   8      199.45      177.79      8.95 o 
   2   6   8       35.94       41.12      4.97 o 
   3   6   8        0.36        2.73      4.12 o 
   4   6   8     1119.42     1098.84     25.23 o 
   5   6   8      952.08      946.67     23.75 o 
   6   6   8       10.96        2.46      9.22 o 
   7   6   8      202.23      160.11     15.60 o 
   8   6   8      284.33      294.80     29.15 o 
   9   6   8       25.66       26.64     10.66 o 
  10   6   8      138.99      132.92     17.96 o 
  -6   7   8        8.02       19.83      9.59 o 
  -5   7   8      277.33      258.10     17.37 o 
  -4   7   8      271.21      329.26     28.76 o 
  -3   7   8        0.05       -1.54      6.15 o 
  -2   7   8      597.08      605.60     20.98 o 
  -1   7   8      557.51      503.81     18.33 o 
   0   7   8       28.55       28.45      6.25 o 
   1   7   8      254.46      272.18     13.20 o 
   2   7   8      569.16      553.75     13.38 o 
   3   7   8      407.36      430.01     12.77 o 
   4   7   8      555.05      596.03     17.03 o 
   5   7   8      338.34      289.36     21.54 o 
   6   7   8       45.05       44.15     10.45 o 
   7   7   8      369.51      406.03     23.25 o 
   8   7   8      148.82      149.43     16.93 o 
   9   7   8       11.66       23.77     11.60 o 
  10   7   8      118.29      121.59     25.09 o 
  -5   8   8      254.66      270.93     18.81 o 
  -4   8   8       88.06       78.81     11.69 o 
  -3   8   8      172.77      213.52     19.69 o 
  -2   8   8      629.52      593.37     32.06 o 
  -1   8   8      172.01      159.29     11.47 o 
   0   8   8       90.20       80.44      9.92 o 
   1   8   8      819.32      807.02     20.29 o 
   2   8   8      671.72      642.27     16.37 o 
   3   8   8      201.21      194.48     10.45 o 
   4   8   8       98.85       88.44     10.87 o 
   5   8   8       25.56       22.58      7.78 o 
   6   8   8      214.32      200.34     15.43 o 
   7   8   8      393.55      388.79     46.44 o 
   8   8   8       43.82       32.23     11.77 o 
   9   8   8       33.80       19.01     12.06 o 
  -4   9   8        1.49        0.58     10.89 o 
  -3   9   8      259.59      262.26     20.68 o 
  -2   9   8      263.07      264.71     21.05 o 
  -1   9   8       52.51       35.59     11.59 o 
   0   9   8      185.27      198.14     14.36 o 
   1   9   8      294.47      293.15     14.21 o 
   2   9   8       10.00        6.95      5.46 o 
   3   9   8      209.07      208.78     12.58 o 
   4   9   8      320.27      338.17     15.63 o 
   5   9   8       33.63       35.07      7.47 o 
   6   9   8      159.50      127.26     13.89 o 
   7   9   8      194.08      198.81     16.73 o 
   8   9   8        0.13        1.58      8.85 o 
  -3  10   8      206.26      196.94     19.71 o 
  -2  10   8      149.85      163.33     17.96 o 
  -1  10   8        6.71        2.30      8.13 o 
   0  10   8      301.40      314.25     15.75 o 
   1  10   8       84.78       79.50      9.74 o 
   2  10   8       18.85        9.39      6.55 o 
   3  10   8      262.21      245.06     14.23 o 
   4  10   8      243.94      200.83     15.23 o 
   5  10   8       48.26       42.80     10.55 o 
   6  10   8       93.96       99.86     13.77 o 
   7  10   8       26.22       31.95     11.02 o 
  -1  11   8       86.50       93.85     11.35 o 
   0  11   8      133.28      135.20     13.31 o 
   1  11   8       32.99       31.32      9.00 o 
   2  11   8       40.04       37.36      9.05 o 
   3  11   8       88.31      101.40     11.30 o 
   4  11   8       11.89        3.35      7.89 o 
   5  11   8      108.67      117.62     13.85 o 
   6  11   8      132.97      102.79     17.88 o 
   2  12   8       66.38       70.98     12.08 o 
   3  12   8       25.57       18.34     10.00 o 
  -1  -6   9       16.11       27.10     20.80 o 
   0  -6   9      102.20       63.98     23.36 o 
   1  -6   9       82.91      102.80     26.27 o 
   2  -6   9        4.01       20.31     21.91 o 
  -3  -5   9       75.57       56.64     23.29 o 
  -2  -5   9        2.99        1.18     15.39 o 
  -1  -5   9      158.46      138.09     28.07 o 
   0  -5   9      169.85      143.77     27.45 o 
   1  -5   9       14.64       10.88     17.61 o 
   2  -5   9      169.24      179.19     30.36 o 
   3  -5   9       52.11       27.17     18.44 o 
   4  -5   9        0.12       17.88     16.78 o 
   5  -5   9       45.11       47.76     21.63 o 
  -4  -4   9       61.03      103.57     26.27 o 
  -3  -4   9        0.86       -9.08     14.21 o 
  -2  -4   9       90.68       47.76     20.73 o 
  -1  -4   9      996.62      950.46     56.01 o 
   0  -4   9      273.56      283.05     24.72 o 
   1  -4   9        0.46        0.37     10.32 o 
   2  -4   9      225.61      256.76     44.78 o 
   3  -4   9      105.36      104.90     20.00 o 
   4  -4   9        1.71       -1.53     13.45 o 
   5  -4   9      177.09      233.33     30.43 o 
   6  -4   9       36.77       46.17     19.41 o 
  -5  -3   9        7.74        4.23     15.46 o 
  -4  -3   9       24.95       23.92     17.05 o 
  -3  -3   9        0.51      -10.33     12.96 o 
  -2  -3   9      253.43      155.14     27.24 o 
   0  -3   9       48.09       38.49     12.24 o 
   1  -3   9      335.96      364.47     25.34 o 
   2  -3   9      292.72      343.00     24.27 o 
   3  -3   9      148.26      156.86     26.58 o 
   4  -3   9      194.06      185.26     18.76 o 
   5  -3   9      204.72      176.07     25.30 o 
   6  -3   9        2.87       18.72     14.63 o 
   7  -3   9       96.33      100.72     23.57 o 
  -6  -2   9        9.45       16.91     17.61 o 
  -5  -2   9       32.37       23.22     17.40 o 
  -4  -2   9       30.82       17.95     15.11 o 
  -3  -2   9       15.21       -2.50     12.48 o 
  -2  -2   9      483.91      424.10     37.92 o 
  -1  -2   9      215.21      253.09     29.95 o 
   0  -2   9      123.04      150.15     17.96 o 
   1  -2   9     1698.43     1688.17    101.69 o 
   2  -2   9      908.58      863.44     73.93 o 
   3  -2   9      120.06      116.76     11.84 o 
   4  -2   9      382.71      385.92     23.52 o 
   5  -2   9       73.50       76.63     13.97 o 
   6  -2   9        7.71       15.18     13.73 o 
   7  -2   9      304.16      280.26     31.96 o 
   8  -2   9      217.07      219.54     30.71 o 
  -6  -1   9        4.60       10.25     12.21 o 
  -5  -1   9       92.73       78.23     16.58 o 
  -4  -1   9       93.33      110.01     23.78 o 
  -3  -1   9       47.87       30.09     14.97 o 
  -2  -1   9      365.98      332.53     33.48 o 
  -1  -1   9       10.45       -3.80      8.17 o 
   0  -1   9      356.22      330.80     22.50 o 
   1  -1   9     1797.80     1711.68     49.53 o 
   2  -1   9      721.61      734.26     27.95 o 
   3  -1   9      291.70      285.68     18.34 o 
   4  -1   9      325.27      338.75     51.19 o 
   5  -1   9       95.31       83.60     14.56 o 
   6  -1   9      152.32      131.52     16.32 o 
   7  -1   9      493.66      511.38     36.67 o 
   8  -1   9       42.04       35.49     16.98 o 
   9  -1   9      118.31      107.86     24.68 o 
  -6   0   9       84.27       79.01     24.47 o 
  -5   0   9      114.57      100.06     17.49 o 
  -4   0   9       36.45       30.38     21.00 o 
  -3   0   9      207.66      250.19     21.83 o 
  -2   0   9      159.39      122.77     22.67 o 
  -1   0   9        3.16       11.37     11.78 o 
   0   0   9     1010.66     1019.50     37.57 o 
   1   0   9     1613.30     1621.55     79.20 o 
   2   0   9        0.36        5.69      6.08 o 
   3   0   9     1398.31     1404.60     57.26 o 
   4   0   9      741.16      712.62     28.26 o 
   5   0   9      225.08      228.96     20.69 o 
   6   0   9      392.25      367.10     23.19 o 
   7   0   9      200.39      180.59     19.39 o 
   8   0   9       28.23        8.18     14.35 o 
   9   0   9      337.32      324.21     36.05 o 
  -6   1   9      627.74      592.03     23.64 o 
  -5   1   9      382.66      433.47     24.32 o 
  -4   1   9       17.03       17.39      8.80 o 
  -3   1   9      175.45      205.67     19.68 o 
  -2   1   9      159.90      158.88     29.50 o 
  -1   1   9       66.77       36.63     34.45 o 
   0   1   9     1626.88     1637.05     47.32 o 
   1   1   9      501.44      556.89     25.60 o 
   2   1   9      130.91      103.61     10.20 o 
   3   1   9     1662.34     1769.46     37.02 o 
   4   1   9     1064.53     1053.73     34.76 o 
   5   1   9       82.69       60.95     11.40 o 
   6   1   9      447.20      469.42     24.66 o 
   7   1   9       49.81       57.53     12.96 o 
   8   1   9      147.13      167.20     25.65 o 
   9   1   9      483.67      509.92     41.52 o 
  -7   2   9       65.72       53.72     11.53 o 
  -6   2   9      544.82      547.52     30.52 o 
  -5   2   9      293.17      304.74     17.89 o 
  -4   2   9       97.21       86.40     10.74 o 
  -3   2   9      117.65      113.93     13.56 o 
  -2   2   9       89.42      101.29     12.15 o 
  -1   2   9      682.67      741.99     36.29 o 
   0   2   9     1251.71     1331.38     28.15 o 
   1   2   9      132.59      119.73     11.37 o 
   2   2   9      540.08      575.43     19.27 o 
   3   2   9     2136.69     2140.56     76.99 o 
   4   2   9      233.02      223.18     16.82 o 
   5   2   9      623.61      598.66     25.78 o 
   6   2   9      387.72      432.98     23.85 o 
   7   2   9       38.03       58.93     12.62 o 
   8   2   9      265.20      247.59     22.00 o 
   9   2   9      339.60      328.79     33.55 o 
  10   2   9        3.88        9.36     16.78 o 
  -6   3   9      319.95      388.65     27.80 o 
  -5   3   9       26.82       32.74      9.18 o 
  -4   3   9      598.38      558.92     20.95 o 
  -3   3   9      691.12      752.42     23.00 o 
  -2   3   9        9.67       10.90      6.18 o 
  -1   3   9      610.33      622.90     19.27 o 
   0   3   9      502.93      553.30     15.77 o 
   1   3   9        0.62       -1.09      3.91 o 
   2   3   9     1659.77     1824.75     45.81 o 
   3   3   9     1473.16     1535.82     31.44 o 
   4   3   9        7.44        8.83      8.31 o 
   5   3   9      848.72      814.29     30.17 o 
   6   3   9      351.27      400.16     28.59 o 
   7   3   9       28.42       27.52      9.90 o 
   8   3   9      417.11      440.68     27.14 o 
   9   3   9      143.81      108.42     22.67 o 
  10   3   9       48.59       37.64     19.55 o 
  -6   4   9      139.55      159.10     15.21 o 
  -5   4   9        2.57        1.48      7.52 o 
  -4   4   9      673.18      658.49     22.87 o 
  -3   4   9      485.81      481.81     23.14 o 
  -2   4   9      261.32      251.66     14.73 o 
  -1   4   9      279.39      280.76     14.46 o 
   0   4   9      239.86      249.44     13.17 o 
   1   4   9      541.11      526.72     14.18 o 
   2   4   9     2511.51     2402.62     31.94 o 
   3   4   9      842.62      808.49     16.82 o 
   4   4   9       38.80       41.30      6.18 o 
   5   4   9      786.79      858.39     24.62 o 
   6   4   9      162.54      177.12     17.12 o 
   7   4   9      174.91      172.32     18.16 o 
   8   4   9      309.23      319.40     23.92 o 
   9   4   9        6.89        0.35     14.90 o 
  10   4   9      117.24       94.07     23.15 o 
  -6   5   9       26.78       26.94      9.35 o 
  -5   5   9      177.23      204.85     16.48 o 
  -4   5   9      650.01      673.33     26.19 o 
  -3   5   9       71.70       75.27     10.34 o 
  -2   5   9      454.41      483.26     19.20 o 
  -1   5   9      762.78      803.43     22.72 o 
   0   5   9       16.17       15.26      6.16 o 
   1   5   9      776.69      778.18     16.31 o 
   2   5   9     1278.71     1247.13     24.86 o 
   3   5   9      101.33       91.56      7.62 o 
   4   5   9      455.46      470.61     16.00 o 
   5   5   9      844.45      912.09     20.65 o 
   6   5   9       87.79       72.63      9.91 o 
   7   5   9      370.77      350.08     17.84 o 
   8   5   9       86.48       95.44     16.21 o 
   9   5   9       24.53       36.88     17.82 o 
  10   5   9      188.72      196.32     29.88 o 
  -6   6   9        2.00       -1.00      9.14 o 
  -5   6   9      346.90      324.56     19.53 o 
  -4   6   9      275.52      266.87     17.38 o 
  -3   6   9        7.73        5.03      7.02 o 
  -2   6   9      449.15      488.03     19.80 o 
  -1   6   9      455.78      454.32     18.47 o 
   0   6   9      325.85      319.45     18.27 o 
   1   6   9      696.38      680.09     15.95 o 
   2   6   9      533.06      539.31     12.93 o 
   3   6   9       61.68       60.18      7.56 o 
   4   6   9     1255.54     1235.05     27.71 o 
   5   6   9      892.85      891.51     23.66 o 
   6   6   9       14.05       13.69      8.90 o 
   7   6   9      169.13      153.46     15.86 o 
   8   6   9       15.34       13.00     13.76 o 
   9   6   9       45.92       48.47     12.57 o 
  -5   7   9      407.12      396.99     21.77 o 
  -4   7   9      133.68      147.44     14.33 o 
  -3   7   9       23.51       16.49      7.89 o 
  -2   7   9      558.91      527.24     20.94 o 
  -1   7   9       82.60       77.21     10.46 o 
   0   7   9      369.08      360.48     21.03 o 
   1   7   9      773.79      776.99     17.84 o 
   2   7   9       47.40       44.28      5.83 o 
   3   7   9      198.12      222.15     10.52 o 
   4   7   9     1044.59     1059.25     25.31 o 
   5   7   9      196.86      155.84     12.26 o 
   6   7   9       43.19       40.25     10.73 o 
   7   7   9      153.97      166.10     25.44 o 
   8   7   9       32.62       39.45     15.46 o 
   9   7   9      117.39      143.98     38.02 o 
  -4   8   9       64.56       64.62     11.50 o 
  -3   8   9      140.99      118.36     13.32 o 
  -2   8   9      238.97      193.66     15.29 o 
  -1   8   9        2.58       -2.41      6.82 o 
   0   8   9      315.91      303.44     15.35 o 
   1   8   9      309.80      324.59     13.15 o 
   2   8   9       91.81       77.09      7.83 o 
   3   8   9      509.53      491.94     15.14 o 
   4   8   9      564.17      564.43     23.70 o 
   5   8   9        6.63        1.42      5.83 o 
   6   8   9      211.06      220.73     26.60 o 
   7   8   9      268.50      249.73     21.03 o 
   8   8   9       21.53       11.02     10.55 o 
   9   8   9       49.42       30.96     12.74 o 
  -3   9   9      335.92      315.85     22.91 o 
  -2   9   9      163.58      136.88     16.49 o 
  -1   9   9        0.21       -2.17      8.22 o 
   0   9   9      256.95      265.14     16.26 o 
   1   9   9       72.54       58.45      8.39 o 
   2   9   9      145.96      122.23     10.68 o 
   3   9   9      542.67      573.81     17.04 o 
   4   9   9       64.24       80.78     12.84 o 
   5   9   9        0.79       -0.73      6.41 o 
   6   9   9      264.86      313.50     19.46 o 
   7   9   9       91.84       84.56     17.95 o 
   8   9   9        2.31       -8.38      8.39 o 
  -2  10   9       74.99       77.38     14.30 o 
  -1  10   9       18.57       26.55     10.50 o 
   0  10   9      113.61      106.59     11.00 o 
   1  10   9        1.55       -6.32      6.32 o 
   2  10   9      188.61      161.74     12.47 o 
   3  10   9      178.49      190.63     15.17 o 
   4  10   9        2.38       -7.46      7.46 o 
   5  10   9       97.33      103.24     11.69 o 
   6  10   9      218.81      225.86     18.66 o 
   7  10   9       17.23       20.43     10.20 o 
   0  11   9      108.20       87.32     11.34 o 
   1  11   9        0.08        2.99      7.62 o 
   2  11   9       91.25       97.80     11.50 o 
   3  11   9       43.74       42.31     10.79 o 
   4  11   9       14.77       11.50      9.38 o 
   5  11   9      165.39      175.14     16.26 o 
  -1  -5  10       85.96       48.66     22.60 o 
   0  -5  10       63.33       56.36     23.92 o 
   1  -5  10        0.75       -4.16     17.61 o 
   2  -5  10      151.42      108.00     27.73 o 
  -3  -4  10        2.08        6.24     17.54 o 
  -2  -4  10       48.54       42.35     22.04 o 
  -1  -4  10      165.96      100.17     26.62 o 
   0  -4  10      135.27      130.67     27.31 o 
   1  -4  10       14.14       11.78     18.16 o 
   2  -4  10      131.12      119.58     26.48 o 
   4  -4  10       96.11       92.06     22.53 o 
   5  -4  10      481.57      522.05     41.80 o 
  -4  -3  10       65.14       61.00     21.35 o 
  -3  -3  10       15.70       11.78     16.78 o 
  -2  -3  10      168.41      124.64     26.83 o 
  -1  -3  10      225.23      237.08     33.69 o 
   0  -3  10       55.10       36.81     19.83 o 
   1  -3  10      118.63      169.14     29.05 o 
   2  -3  10       79.87      122.49     24.40 o 
   4  -3  10      330.22      294.82     30.64 o 
   5  -3  10      247.46      232.85     29.88 o 
   6  -3  10        4.05       -4.02     16.01 o 
  -4  -2  10       27.64        8.60     15.11 o 
  -3  -2  10       17.11        0.28     15.60 o 
  -2  -2  10      505.25      509.78     44.64 o 
  -1  -2  10       78.86       87.62     22.53 o 
   0  -2  10       24.71       17.69     11.37 o 
   1  -2  10      241.56      247.29     22.88 o 
   2  -2  10      224.15      197.98     20.92 o 
   3  -2  10        8.23       16.29     14.07 o 
   4  -2  10      458.45      383.83     31.68 o 
   5  -2  10        3.79        5.41     12.69 o 
   6  -2  10      266.56      282.20     31.68 o 
  -5  -1  10       44.26       14.83     16.78 o 
  -4  -1  10        0.28       19.83     16.08 o 
  -3  -1  10      191.88      226.19     33.34 o 
  -2  -1  10      721.60      711.85     47.76 o 
  -1  -1  10       14.09       39.17     17.40 o 
   0  -1  10      164.37      184.32     29.22 o 
   1  -1  10      503.88      511.90     28.51 o 
   2  -1  10      280.40      286.61     22.75 o 
   3  -1  10      118.09      153.82     20.45 o 
   4  -1  10      210.07      218.06     24.96 o 
   5  -1  10       19.16       19.61     14.87 o 
   6  -1  10      484.46      545.07     37.64 o 
   7  -1  10      592.40      619.45     42.08 o 
   8  -1  10       53.59       74.52     23.22 o 
  -5   0  10       69.32       46.11     16.15 o 
  -4   0  10       37.99       20.52     15.74 o 
  -3   0  10      447.41      384.66     39.44 o 
  -2   0  10      419.71      432.84     39.44 o 
  -1   0  10        1.45        7.63     13.66 o 
   0   0  10      724.20      663.59     31.39 o 
   1   0  10      352.19      389.94     25.42 o 
   2   0  10        3.44        0.26     10.61 o 
   3   0  10      338.12      376.84     28.42 o 
   4   0  10      169.16      137.83     33.41 o 
   5   0  10       34.96       16.42     10.35 o 
   6   0  10      787.47      848.14     35.31 o 
   7   0  10      163.82      178.36     27.24 o 
   8   0  10      157.19      132.47     26.55 o 
  -5   1  10       70.28       68.23     13.01 o 
  -4   1  10      114.13      114.10     18.51 o 
  -3   1  10      332.95      336.84     54.76 o 
  -2   1  10       43.52       49.15     17.75 o 
  -1   1  10      280.41      260.23     31.61 o 
   0   1  10     2020.34     1976.44     56.39 o 
   1   1  10      442.18      470.28     25.77 o 
   2   1  10       56.53       53.40     11.64 o 
   3   1  10      421.89      432.45     22.87 o 
   4   1  10      213.86      211.19     18.27 o 
   5   1  10      115.90      139.39     16.61 o 
   6   1  10      607.89      638.10     29.86 o 
   7   1  10        5.69       -0.21     13.24 o 
   8   1  10      375.20      425.07     38.54 o 
   9   1  10      496.10      543.27     44.23 o 
  -6   2  10      117.27      116.50     14.27 o 
  -5   2  10        8.27        7.04      8.94 o 
  -4   2  10       56.67       74.31     20.67 o 
  -3   2  10      258.93      255.55     22.70 o 
  -2   2  10       31.81       37.63     12.07 o 
  -1   2  10      962.32     1003.69     37.18 o 
   0   2  10     1883.90     1883.62     53.79 o 
   1   2  10      207.24      211.02     19.18 o 
   2   2  10      361.41      367.01     23.36 o 
   3   2  10      205.60      241.46     38.54 o 
   4   2  10       23.36       15.20      8.69 o 
   5   2  10      460.87      491.65     25.16 o 
   6   2  10      303.68      283.42     21.58 o 
   7   2  10       40.32       38.09     12.06 o 
   8   2  10      616.19      631.65     42.49 o 
   9   2  10      300.83      319.91     35.70 o 
  -5   3  10        1.18       -1.85      8.50 o 
  -4   3  10       54.67       65.63     11.64 o 
  -3   3  10      159.42      131.00     12.69 o 
  -2   3  10      241.94      240.79     18.28 o 
  -1   3  10     1186.20     1260.31     29.60 o 
   0   3  10      473.10      504.38     18.92 o 
   1   3  10       88.09       71.35      8.73 o 
   2   3  10     1756.89     1748.07     38.59 o 
   3   3  10      825.00      872.30     30.75 o 
   4   3  10        7.17        8.80      8.29 o 
   5   3  10      353.67      358.52     22.54 o 
   6   3  10       94.01       82.25     13.81 o 
   7   3  10      102.82      108.96     16.57 o 
   8   3  10      667.67      710.05     44.85 o 
   9   3  10      159.86      167.27     27.59 o 
  -5   4  10       23.51       36.75     10.38 o 
  -4   4  10      207.12      207.24     16.00 o 
  -3   4  10       33.61       32.32      9.00 o 
  -2   4  10      179.10      208.08     24.99 o 
  -1   4  10      958.83     1003.12     26.37 o 
   0   4  10       13.77        7.90      7.43 o 
   1   4  10      541.77      582.21     29.09 o 
   2   4  10     2296.26     2176.38     31.10 o 
   3   4  10      537.75      493.49     14.83 o 
   4   4  10      125.03      137.37     15.10 o 
   5   4  10       55.86       68.13     12.58 o 
   6   4  10        2.89        6.93     11.89 o 
   7   4  10      333.83      355.42     24.88 o 
   8   4  10      472.61      453.91     28.86 o 
   9   4  10        0.84       -3.47     15.18 o 
  -5   5  10       59.54       56.24     11.50 o 
  -4   5  10      101.52      100.41     12.63 o 
  -3   5  10       10.15       14.45      7.80 o 
  -2   5  10      215.25      238.91     16.36 o 
  -1   5  10      423.20      453.47     18.80 o 
   0   5  10       71.84       79.22     10.99 o 
   1   5  10     1163.78     1241.01     28.55 o 
   2   5  10      999.56      992.98     21.37 o 
   3   5  10        0.07       -1.00      5.44 o 
   4   5  10      716.09      699.79     20.28 o 
   5   5  10      426.47      419.58     25.44 o 
   6   5  10        3.12       -3.98      8.87 o 
   7   5  10      282.60      301.99     23.04 o 
   8   5  10      135.03      131.14     18.15 o 
   9   5  10       29.26       16.64     16.36 o 
  -5   6  10      261.24      219.03     20.37 o 
  -4   6  10       89.51       80.89     12.02 o 
  -3   6  10       53.68       44.41      9.89 o 
  -2   6  10      315.32      329.80     21.44 o 
  -1   6  10      145.71      138.28     12.72 o 
   0   6  10      110.87      102.22     10.93 o 
   1   6  10     1419.77     1370.45     27.04 o 
   2   6  10      207.23      213.23      9.44 o 
   3   6  10       69.45       58.91      8.31 o 
   4   6  10      917.52      926.80     24.51 o 
   5   6  10      327.07      315.42     15.66 o 
   6   6  10       58.39       50.08     11.96 o 
   7   6  10       73.29       76.70     13.12 o 
   8   6  10        4.34      -13.38     13.38 o 
   9   6  10       97.64       80.83     23.71 o 
  -4   7  10       92.83      100.77     13.43 o 
  -3   7  10       29.32       22.26      8.65 o 
  -2   7  10       94.26      127.24     13.72 o 
  -1   7  10        1.54        4.84      7.26 o 
   0   7  10      342.25      331.13     17.41 o 
   1   7  10      714.15      683.71     19.00 o 
   2   7  10        8.74       11.00      5.01 o 
   3   7  10      321.39      370.51     23.83 o 
   4   7  10      566.53      582.43     21.49 o 
   5   7  10        7.58        7.36      6.90 o 
   6   7  10      256.70      223.96     18.66 o 
   7   7  10      161.87      136.72     38.33 o 
   8   7  10        2.61       -3.79      9.64 o 
   9   7  10      102.37       86.44     24.82 o 
  -3   8  10      201.44      200.42     17.03 o 
  -2   8  10      133.25      123.42     13.95 o 
  -1   8  10       60.51       72.06     11.14 o 
   0   8  10      343.60      298.67     24.51 o 
   1   8  10      283.43      275.82     17.98 o 
   2   8  10        1.70        4.63      5.22 o 
   3   8  10      686.66      667.96     22.47 o 
   4   8  10      246.80      219.99     13.21 o 
   5   8  10        0.91       -1.97      6.25 o 
   6   8  10      202.82      194.13     24.29 o 
   7   8  10       80.80       75.95     14.31 o 
   8   8  10       23.04        5.17     10.99 o 
  -2   9  10       86.52       82.67     12.90 o 
  -1   9  10       32.21       36.82     10.34 o 
   0   9  10       93.50       96.58     14.19 o 
   1   9  10       15.88        5.03      6.61 o 
   2   9  10      123.53      123.08     15.55 o 
   3   9  10      479.24      454.68     18.15 o 
   4   9  10       55.45       46.59      8.95 o 
   5   9  10       32.97       37.04      8.29 o 
   6   9  10      121.81      106.41     16.43 o 
   7   9  10        2.55        4.09      9.08 o 
  -1  10  10      125.21      152.86     26.84 o 
   0  10  10      140.95      145.06     14.44 o 
   1  10  10        8.55        9.55      7.52 o 
   2  10  10      152.01      140.19     12.33 o 
   3  10  10      226.37      236.60     17.14 o 
   4  10  10        9.20        8.14      7.82 o 
   5  10  10      127.81      128.94     12.48 o 
   6  10  10       88.47       98.47     16.79 o 
   2  11  10       67.10       56.10     10.91 o 
   3  11  10       37.48        1.64      9.29 o 
   4  11  10        5.71       16.15     24.47 o 
   1  -4  11      113.89      109.87     29.74 o 
  -2  -3  11       80.56      112.37     29.32 o 
  -1  -3  11      111.01      112.99     27.73 o 
   0  -3  11        3.63       10.81     17.19 o 
   1  -3  11      176.66      227.37     34.59 o 
   2  -3  11        4.11        6.86     19.27 o 
  -3  -2  11       83.18       96.84     25.79 o 
  -2  -2  11      257.59      227.51     35.42 o 
  -1  -2  11      104.21      123.60     27.59 o 
   0  -2  11       79.01       43.81     19.76 o 
   1  -2  11      157.43      148.90     28.49 o 
   2  -2  11        1.70       10.19     16.43 o 
   5  -2  11        0.04       -2.98     15.46 o 
   6  -2  11      361.25      388.27     37.09 o 
  -3  -1  11      343.52      278.88     38.33 o 
  -2  -1  11      407.04      364.35     40.83 o 
  -1  -1  11       65.00       53.10     20.73 o 
   0  -1  11       91.13       95.66     23.43 o 
   1  -1  11      100.00      133.93     26.83 o 
   2  -1  11       24.23       14.42     16.98 o 
   4  -1  11      146.92      149.94     23.64 o 
   5  -1  11      119.69       94.83     21.28 o 
   6  -1  11      299.44      326.43     33.69 o 
   7  -1  11      157.25      167.89     28.42 o 
  -4   0  11      109.04      123.25     28.28 o 
  -3   0  11      377.66      304.53     39.10 o 
  -2   0  11      143.79       76.95     23.01 o 
  -1   0  11       66.08       28.01     18.37 o 
   0   0  11      255.08      258.72     23.96 o 
   1   0  11      171.60      176.42     20.65 o 
   2   0  11      170.85      162.70     19.42 o 
   3   0  11      438.71      470.20     44.02 o 
   4   0  11       18.09       13.73     13.31 o 
   5   0  11      574.47      616.95     40.00 o 
   6   0  11      501.67      501.60     39.93 o 
   7   0  11      120.76      117.01     23.98 o 
  -4   1  11      263.90      264.87     37.71 o 
  -3   1  11      365.02      400.95     42.22 o 
  -2   1  11        3.24        4.09     14.70 o 
  -1   1  11      347.60      387.43     39.51 o 
   0   1  11      655.32      686.60     51.54 o 
   1   1  11      209.38      204.15     21.36 o 
   2   1  11      152.45      150.59     19.08 o 
   3   1  11      138.41      132.75     28.01 o 
   4   1  11       66.48       54.52     13.20 o 
   5   1  11      709.70      759.14     33.26 o 
   6   1  11      561.15      653.21     41.38 o 
   7   1  11        0.32       -4.02     14.70 o 
   8   1  11      151.03      194.51     30.85 o 
  -4   2  11      305.86      357.07     23.23 o 
  -3   2  11      190.26      208.58     18.29 o 
  -2   2  11       54.37       50.81     14.36 o 
  -1   2  11      469.97      512.28     43.05 o 
   0   2  11      457.52      425.70     27.74 o 
   1   2  11       27.69       18.59     19.48 o 
   2   2  11      191.18      178.78     19.29 o 
   3   2  11      130.29      133.03     25.93 o 
   4   2  11      271.26      243.44     19.93 o 
   5   2  11      735.38      776.37     33.07 o 
   6   2  11      227.44      212.06     21.01 o 
   7   2  11      316.79      365.11     35.01 o 
   8   2  11      319.41      351.66     36.81 o 
  -4   3  11      304.13      326.94     30.76 o 
  -3   3  11       27.37       42.16     11.71 o 
  -2   3  11      345.59      374.29     32.85 o 
  -1   3  11      818.31      818.72     50.54 o 
   0   3  11      157.19      161.27     14.81 o 
   1   3  11      173.67      162.95     14.47 o 
   2   3  11      406.22      430.28     19.87 o 
   3   3  11      142.71      127.32     15.23 o 
   4   3  11      251.16      246.04     19.78 o 
   5   3  11      399.89      434.53     25.73 o 
   6   3  11        2.08        6.97     10.80 o 
   7   3  11      420.99      376.69     35.42 o 
   8   3  11      497.84      549.78     43.26 o 
  -4   4  11      152.40      135.02     14.99 o 
  -3   4  11       19.39       28.12     10.14 o 
  -2   4  11      645.97      695.57     24.11 o 
  -1   4  11      674.64      703.45     39.40 o 
   0   4  11        3.67       14.14      8.46 o 
   1   4  11      170.23      205.76     15.70 o 
   2   4  11      343.70      360.53     18.58 o 
   3   4  11       20.03       22.23     20.38 o 
   4   4  11      237.49      252.75     20.00 o 
   5   4  11      212.58      214.83     22.08 o 
   6   4  11      154.88      122.74     16.92 o 
   7   4  11      476.71      543.99     30.17 o 
   8   4  11      358.60      326.71     35.21 o 
  -4   5  11       77.07       52.71     11.89 o 
  -3   5  11      179.32      169.82     15.78 o 
  -2   5  11      689.31      684.45     24.16 o 
  -1   5  11      252.55      270.88     17.03 o 
   0   5  11      121.02      116.16     12.15 o 
   1   5  11      514.50      547.16     20.24 o 
   2   5  11      250.41      249.38     15.08 o 
   3   5  11       84.86       85.91      9.42 o 
   4   5  11      250.84      247.06     25.86 o 
   5   5  11       63.36       92.20     19.76 o 
   6   5  11      185.32      165.75     24.89 o 
   7   5  11      466.87      455.30     37.92 o 
   8   5  11       71.41       44.16     18.92 o 
  -4   6  11       25.38        5.84      9.50 o 
  -3   6  11      140.12      127.60     15.53 o 
  -2   6  11      342.92      329.29     18.96 o 
  -1   6  11       13.40       19.53      8.66 o 
   0   6  11      417.35      421.94     39.13 o 
   1   6  11      705.08      675.00     33.09 o 
   2   6  11       62.52       52.18      7.21 o 
   3   6  11       36.79       39.09      8.55 o 
   4   6  11      124.32      116.36     11.31 o 
   5   6  11       15.53       11.15      8.52 o 
   6   6  11      194.99      234.37     29.32 o 
   7   6  11      319.17      203.53     28.21 o 
   8   6  11        5.89       -2.15     16.84 o 
  -3   7  11      125.03      130.25     14.73 o 
  -2   7  11      204.21      199.78     16.63 o 
  -1   7  11       59.91       58.78     11.14 o 
   0   7  11      546.63      528.15     21.98 o 
   1   7  11      410.67      390.74     19.85 o 
   2   7  11       12.25       13.92      5.75 o 
   3   7  11      123.93      139.18     10.92 o 
   4   7  11      115.01      106.45     11.53 o 
   5   7  11       42.58       29.93      8.65 o 
   6   7  11      194.08      187.93     23.40 o 
   7   7  11       74.79       75.28     28.53 o 
   8   7  11       39.71       30.71     19.76 o 
  -2   8  11       63.12       48.58     11.26 o 
  -1   8  11      104.84      100.33     12.96 o 
   0   8  11      389.47      370.15     19.97 o 
   1   8  11       97.46      115.04     13.19 o 
   2   8  11       92.78       91.39      8.49 o 
   3   8  11      250.98      292.17     14.87 o 
   4   8  11       47.66       39.46      7.95 o 
   5   8  11       17.68       11.27      7.59 o 
   6   8  11       72.92       56.35     11.79 o 
   7   8  11        0.41       20.90     11.55 o 
  -1   9  11      132.24       99.46     17.10 o 
   0   9  11      269.63      276.26     18.88 o 
   1   9  11        0.51        5.89      7.50 o 
   2   9  11      134.08      124.50     11.80 o 
   3   9  11      201.57      216.85     17.68 o 
   4   9  11        1.14       -5.50      6.84 o 
   5   9  11       32.75       39.85      9.18 o 
   6   9  11       41.28       28.46      9.11 o 
   1  10  11       13.11        9.18      8.69 o 
   2  10  11      174.38      160.77     13.67 o 
   3  10  11       86.33       78.10     12.46 o 
   4  10  11       12.34       19.20      9.04 o 
   0  -2  12       55.75       20.17     21.70 o 
   1  -2  12       33.42       15.67     20.59 o 
  -1  -1  12        7.62       -9.84     17.05 o 
   0  -1  12       31.64       31.40     21.91 o 
   1  -1  12        7.83       27.73     19.34 o 
  -2   0  12      104.05       44.92     23.50 o 
  -1   0  12       28.84       24.40     20.80 o 
   0   0  12       48.33       36.74     20.87 o 
   1   0  12        4.53       14.07     18.16 o 
   5   0  12      128.06      124.99     24.61 o 
   6   0  12      379.62      363.73     36.32 o 
  -3   1  12      260.23      234.03     36.46 o 
  -2   1  12       30.96       34.31     20.93 o 
  -1   1  12       22.27       73.90     23.29 o 
   0   1  12      161.52      163.32     30.15 o 
   1   1  12       25.91       19.06     18.72 o 
   5   1  12      149.66      170.88     25.65 o 
   6   1  12      369.08      369.20     35.63 o 
   7   1  12        0.02       -1.18     17.40 o 
  -3   2  12       98.63       70.63     15.86 o 
  -2   2  12        7.63       12.30     11.48 o 
  -1   2  12      127.84      201.24     33.07 o 
   0   2  12      163.21      114.17     26.55 o 
   1   2  12       50.79       36.83     14.47 o 
   2   2  12      166.30      128.52     28.35 o 
   3   2  12        0.17        9.15     19.06 o 
   5   2  12      570.24      619.10     40.34 o 
   6   2  12      185.61      224.46     29.74 o 
   7   2  12       12.72       -6.10     16.71 o 
  -3   3  12       12.32        4.17     11.75 o 
  -2   3  12       77.01       64.13     17.57 o 
  -1   3  12      352.77      373.87     26.95 o 
   0   3  12       78.85       53.54     13.49 o 
   1   3  12       50.77       36.18     11.10 o 
   2   3  12      220.13      233.83     58.51 o 
   3   3  12       21.54       30.09     19.62 o 
   4   3  12      335.71      356.02     44.16 o 
   5   3  12      473.58      439.84     35.56 o 
   6   3  12       16.79       28.49     17.75 o 
   7   3  12       47.93       73.27     21.28 o 
  -3   4  12        0.61       -3.02      9.85 o 
  -2   4  12      133.82      117.03     15.86 o 
  -1   4  12      240.63      247.69     19.69 o 
   0   4  12        2.65        3.75     10.34 o 
   1   4  12       90.38      104.04     16.14 o 
   2   4  12      126.64      121.66     21.70 o 
   4   4  12      408.50      413.95     26.01 o 
   5   4  12       94.10      107.68     16.67 o 
   6   4  12       73.85       57.74     21.21 o 
   7   4  12      308.46      396.31     37.64 o 
  -3   5  12       81.42       79.18     13.02 o 
  -2   5  12      305.83      326.09     19.86 o 
  -1   5  12      120.13      126.13     16.33 o 
   0   5  12        5.36        5.73      9.26 o 
   1   5  12      197.17      225.62     41.04 o 
   2   5  12       54.37       36.53     15.46 o 
   4   5  12      410.17      462.72     34.18 o 
   5   5  12        7.75        2.91     14.56 o 
   6   5  12      173.34      180.51     27.80 o 
   7   5  12      373.78      382.16     36.74 o 
  -2   6  12      310.59      310.68     26.61 o 
  -1   6  12       59.67       69.13     12.20 o 
   0   6  12       25.73       28.80      9.69 o 
   1   6  12      170.15      121.00     12.95 o 
   2   6  12        6.07        3.41      6.67 o 
   3   6  12      129.56      130.67     22.70 o 
   4   6  12      146.41      100.51     22.11 o 
   5   6  12       10.88        8.60     16.57 o 
   6   6  12      312.06      443.93     39.03 o 
   7   6  12      197.34      149.46     27.73 o 
  -1   7  12        5.09       -0.59      9.15 o 
   0   7  12      210.67      180.88     16.00 o 
   1   7  12      148.69      134.87     13.89 o 
   2   7  12        0.28        5.08      8.61 o 
   3   7  12      117.19      121.24     13.46 o 
   4   7  12       38.76       38.89      9.79 o 
   5   7  12       87.43       70.34     18.47 o 
   6   7  12      371.23      400.53     37.99 o 
   7   7  12       81.79      106.48     26.69 o 
   0   8  12      283.80      275.22     19.73 o 
   1   8  12      122.77      109.56     15.18 o 
   2   8  12        1.00        0.14      8.85 o 
   3   8  12       66.33       87.33     10.67 o 
   4   8  12        6.79        5.98      7.60 o 
   5   8  12      118.47      118.16     11.98 o 
   6   8  12      163.22      145.60     16.61 o 
   1   9  12        8.17        8.62      8.68 o 
   2   9  12       67.99       38.27     12.97 o 
   3   9  12       76.29       73.43     10.31 o 
   4   9  12        0.75       -7.36      7.36 o 
   1   0  13       16.65       17.40     21.56 o 
   0   1  13       15.21       15.11     21.28 o 
   1   1  13       83.49       90.46     26.62 o 
  -1   2  13       53.51       40.85     21.04 o 
   0   2  13        2.12       -1.73     11.75 o 
   1   2  13      289.27      325.25     40.28 o 
  -1   3  13       42.70       48.26     14.94 o 
   0   3  13        9.00       12.83     12.16 o 
   1   3  13      311.49      301.14     33.52 o 
   6   3  13        1.74       -4.64     16.15 o 
  -1   4  13       66.24       71.60     16.91 o 
   0   4  13       26.81       40.85     14.56 o 
   1   4  13      135.74      127.66     24.57 o 
   5   4  13      180.69      183.91     27.59 o 
   6   4  13       48.38       36.05     19.41 o 
  -1   5  13      118.39      117.65     19.93 o 
   0   5  13       71.17       72.54     16.62 o 
   1   5  13       54.48       38.51     14.83 o 
   5   5  13       16.35       12.20     16.84 o 
   6   5  13       99.99      124.85     26.48 o 
   0   6  13      202.78      213.94     20.09 o 
   1   6  13       65.01       39.69     13.98 o 
   5   6  13       50.78       83.46     23.78 o 
   1   7  13       98.77       81.93     13.34 o 
   2   7  13      100.19       85.13     14.88 o 
   3   7  13      118.23       87.83     21.56 o 
   4   7  13       14.31       15.04     17.61 o 
                                                 
